# Supplementary material for: Investigation of Acid Tolerance Mechanism of Acetobacter pasteurianus under Different Concentrations of Substrate Acetic Acid Based on 4D Label-Free Proteomic Analysis
Source: Foods. 2023 Dec 13;12(24):4471. doi: 10.3390/foods12244471 (PMC10742644; doi:10.3390/foods12244471)
Supplement: Supplementary file 1 [file foods-12-04471-s001.zip]

Archive with 2 entries (2 files):
- Supplementary material.pdf
- Table S3 Differentially expressed proteins statistics.xlsx
