# Supplementary material for: Investigation of Acid Tolerance Mechanism of Acetobacter pasteurianus under Different Concentrations of Substrate Acetic Acid Based on 4D Label-Free Proteomic Analysis
Source: Foods. 2023 Dec 13;12(24):4471. doi: 10.3390/foods12244471 (PMC10742644; doi:10.3390/foods12244471)
Supplement: Supplementary file 1 [file foods-12-04471-s001.zip › Table S3 Differentially expressed proteins statistics.xlsx]

## Sheet: P3-L vs P0-L
Protein accession	Protein description	Gene name	P3-L/P0-L Fold change	P3-L/P0-L P value	Regulated Type
fig_HN.19	Outer membrane protein OS=Acetobacter pasteurianus 386B OX=1266844 GN=APA386B_2004 PE=4 SV=1	APA386B_2004	2.06641	0.0204638	Up
fig_HN.22	MucR family transcriptional regulator OS=Acetobacter pasteurianus subsp. pasteurianus LMG 1262 = NBRC 106471 OX=940265 GN=mucR PE=3 SV=1	mucR	1.64438	0.0013107	Up
fig_HN.49	Aldehyde dehydrogenase OS=Acetobacter pasteurianus OX=438 GN=FCN51_13690 PE=3 SV=1	FCN51_13690	0.62313	0.0167742	Down
fig_HN.89	Transposase OS=Acetobacter pasteurianus (strain NBRC 105184 / IFO 3283-01) OX=634452 GN=APA01_40450 PE=4 SV=1	APA01_40450	0.56129	0.034666	Down
fig_HN.103	TonB-dependent receptor OS=Acetobacter pasteurianus OX=438 GN=FCN51_14275 PE=3 SV=1	FCN51_14275	1.57998	0.00017629	Up
fig_HN.133	Transposase OS=Acetobacter pasteurianus (strain NBRC 105184 / IFO 3283-01) OX=634452 GN=APA01_15860 PE=4 SV=1	APA01_15860	2.03406	0.00697352	Up
fig_HN.157	Arsenate reductase OS=Acetobacter pasteurianus (strain NBRC 105184 / IFO 3283-01) OX=634452 GN=APA01_42360 PE=3 SV=1	APA01_42360	1.90653	0.0268394	Up
fig_HN.572	Efflux RND transporter periplasmic adaptor subunit OS=Acetobacter pasteurianus OX=438 GN=FCN51_13110 PE=3 SV=1	FCN51_13110	1.61423	1.98141e-05	Up
fig_HN.590	Alpha-D-glucose phosphate-specific phosphoglucomutase OS=Acetobacter pasteurianus OX=438 GN=FCN51_13195 PE=3 SV=1	FCN51_13195	1.57624	2.58023e-06	Up
fig_HN.610	TonB-dependent receptor plug OS=Acetobacter pasteurianus 386B OX=1266844 GN=APA386B_495 PE=3 SV=1	APA386B_495	1.65123	0.011413	Up
fig_HN.611	Hedgehog/Intein (Hint) domain-containing protein OS=Acetobacter pasteurianus OX=438 GN=FCN51_13290 PE=4 SV=1	FCN51_13290	2.07167	0.006635	Up
fig_HN.623	Asparaginase OS=Acetobacter pasteurianus OX=438 GN=FCN51_13340 PE=3 SV=1	FCN51_13340	1.63301	0.00238718	Up
fig_HN.624	Transporter OS=Acetobacter pasteurianus (strain NBRC 105184 / IFO 3283-01) OX=634452 GN=APA01_15470 PE=4 SV=1	APA01_15470	1.60899	0.000933626	Up
fig_HN.636	Ferrichrome siderophore receptor FcuA OS=Acetobacter pasteurianus 386B OX=1266844 GN=fcuA PE=3 SV=1	fcuA	1.55664	0.00107471	Up
fig_HN.641	TolC family protein OS=Acetobacter pasteurianus OX=438 GN=FCN51_13420 PE=3 SV=1	FCN51_13420	1.84115	0.00108322	Up
fig_HN.648	DUF1442 domain-containing protein OS=Acetobacter pasteurianus OX=438 GN=FCN51_13450 PE=4 SV=1	FCN51_13450	1.79845	0.021547	Up
fig_HN.651	Tannase/feruloyl esterase family alpha/beta hydrolase OS=Acetobacter pasteurianus OX=438 GN=FCN51_13465 PE=3 SV=1	FCN51_13465	1.52979	0.00256605	Up
fig_HN.652	DUF3500 domain-containing protein OS=Acetobacter pasteurianus OX=438 GN=FCN51_13470 PE=4 SV=1	FCN51_13470	1.87706	3.72668e-05	Up
fig_HN.656	Purine nucleoside permease OS=Acetobacter pasteurianus OX=438 GN=FCN51_13490 PE=4 SV=1	FCN51_13490	1.61336	0.0217676	Up
fig_HN.661	ABC transporter ATP-binding protein OS=Acetobacter pasteurianus OX=438 GN=FCN51_13515 PE=4 SV=1	FCN51_13515	1.55015	0.00901438	Up
fig_HN.664	Peptide ABC transporter substrate-binding protein OS=Acetobacter pasteurianus subsp. pasteurianus LMG 1262 = NBRC 106471 OX=940265 GN=NBRC106471_1375 PE=3 SV=1	NBRC106471_1375	1.50024	0.00912286	Up
fig_HN.665	Inosine-5'-monophosphate dehydrogenase OS=Acetobacter pasteurianus (strain NBRC 105184 / IFO 3283-01) OX=634452 GN=guaB PE=3 SV=1	guaB	1.57763	1.56163e-05	Up
fig_HN.753	Peptidyl-prolyl cis-trans isomerase OS=Acetobacter pasteurianus 386B OX=1266844 GN=mip PE=3 SV=1	mip	2.66036	0.000157546	Up
fig_HN.754	Peptidyl-prolyl cis-trans isomerase OS=Acetobacter pasteurianus 386B OX=1266844 GN=mip PE=3 SV=1	mip	1.54396	0.000719336	Up
fig_HN.757	Uncharacterized protein	--	2.30406	0.000601874	Up
fig_HN.777	Glutathione S-transferase domain-containing protein OS=Acetobacter pasteurianus 386B OX=1266844 GN=gst PE=3 SV=1	gst	1.59036	0.00520965	Up
fig_HN.786	Phosphate acetyltransferase OS=Acetobacter pasteurianus subsp. pasteurianus LMG 1262 = NBRC 106471 OX=940265 GN=pta PE=3 SV=1	pta	1.52287	0.000768534	Up
fig_HN.800	Porin OS=Acetobacter pasteurianus NBRC 3278 OX=1226660 GN=NBRC3278_1347 PE=4 SV=1	NBRC3278_1347	1.60093	0.000871825	Up
fig_HN.812	Precorrin-4 C11-methyltransferase OS=Acetobacter pasteurianus subsp. pasteurianus LMG 1262 = NBRC 106471 OX=940265 GN=cobM PE=3 SV=1	cobM	1.75219	0.00109647	Up
fig_HN.841	DUF4142 domain-containing protein OS=Acetobacter pasteurianus 386B OX=1266844 GN=APA386B_235 PE=4 SV=1	APA386B_235	1.59955	6.6413e-05	Up
fig_HN.908	YbaK/aminoacyl-tRNA synthetase-associated domain-containing protein OS=Acetobacter pasteurianus OX=438 GN=SRCM100623_02227 PE=4 SV=1	SRCM100623_02227	1.61448	0.034949	Up
fig_HN.928	TonB-dependent siderophore receptor OS=Acetobacter pasteurianus 386B OX=1266844 GN=fhuE PE=3 SV=1	fhuE	1.52921	0.000634476	Up
fig_HN.931	Amidohydrolase OS=Acetobacter pasteurianus 386B OX=1266844 GN=APA386B_160 PE=4 SV=1	APA386B_160	1.62592	0.000552366	Up
fig_HN.944	Signal peptide-containing protein OS=Acetobacter pasteurianus 386B OX=1266844 GN=APA386B_149 PE=3 SV=1	APA386B_149	2.35458	5.0068e-05	Up
fig_HN.956	Multidrug ABC transporter ATP-binding protein OS=Acetobacter pasteurianus NBRC 3188 OX=1226663 GN=NBRC3188_1184 PE=4 SV=1	NBRC3188_1184	1.93952	0.0296421	Up
fig_HN.968	Oxidoreductase OS=Acetobacter pasteurianus NBRC 3188 OX=1226663 GN=NBRC3188_1178 PE=4 SV=1	NBRC3188_1178	0.606216	0.0330676	Down
fig_HN.990	Phenazine biosynthesis PhzC/PhzF protein OS=Acetobacter pasteurianus NBRC 3188 OX=1226663 GN=phzCF PE=3 SV=1	phzCF	1.64106	0.0099981	Up
fig_HN.994	Alkylphosphonate uptake protein PhnA OS=Acetobacter pasteurianus 386B OX=1266844 GN=phnA PE=3 SV=1	phnA	1.63327	0.00245147	Up
fig_HN.1007	OmpA-like domain-containing protein OS=Acetobacter pasteurianus (strain NBRC 105184 / IFO 3283-01) OX=634452 GN=APA01_12600 PE=4 SV=1	APA01_12600	1.52794	0.0183114	Up
fig_HN.1013	Glycerol uptake transporter OS=Acetobacter pasteurianus (strain NBRC 105184 / IFO 3283-01) OX=634452 GN=APA01_12560 PE=3 SV=1	APA01_12560	1.52526	0.00122355	Up
fig_HN.1018	Transcription antitermination protein NusB OS=Acetobacter pasteurianus 386B OX=1266844 GN=nusB PE=3 SV=1	nusB	1.5808	0.00036341	Up
fig_HN.1023	Uncharacterized protein	--	2.73433	0.00251803	Up
fig_HN.1039	Phage protein OS=Acetobacter pasteurianus NBRC 3188 OX=1226663 GN=NBRC3188_1754 PE=4 SV=1	NBRC3188_1754	1.53529	0.029392	Up
fig_HN.1078	Type I secretion outer membrane protein, TolC OS=Acetobacter pasteurianus 386B OX=1266844 GN=tolC PE=3 SV=1	tolC	1.64271	0.000159282	Up
fig_HN.1100	2-dehydro-3-deoxyphosphooctonate aldolase OS=Acetobacter pasteurianus OX=438 GN=kdsA PE=3 SV=1	kdsA	1.57684	0.000582495	Up
fig_HN.1102	Protein-export membrane protein SecG OS=Acetobacter pasteurianus (strain NBRC 105184 / IFO 3283-01) OX=634452 GN=secG PE=3 SV=1	secG	1.67724	0.0312245	Up
fig_HN.1103	Triosephosphate isomerase OS=Acetobacter pasteurianus OX=438 GN=tpiA PE=3 SV=1	tpiA	1.60872	0.00027583	Up
fig_HN.1119	Dihydrolipoyllysine-residue succinyltransferase OS=Acetobacter pasteurianus subsp. pasteurianus OX=481145 GN=S1001342_00021 PE=4 SV=1	S1001342_00021	3.39742	0.000480349	Up
fig_HN.1123	Integral membrane protein TerC OS=Acetobacter pasteurianus (strain NBRC 105184 / IFO 3283-01) OX=634452 GN=terC PE=4 SV=1	terC	1.66138	0.00405205	Up
fig_HN.1148	Cold-shock DNA-binding domain protein OS=Acetobacter pasteurianus subsp. pasteurianus LMG 1262 = NBRC 106471 OX=940265 GN=cspE PE=4 SV=1	cspE	1.51192	4.79565e-05	Up
fig_HN.1151	Outer membrane protein OS=Acetobacter pasteurianus 386B OX=1266844 GN=APA386B_2704 PE=4 SV=1	APA386B_2704	1.66169	0.000884892	Up
fig_HN.1157	Malonyl CoA-acyl carrier protein transacylase OS=Acetobacter pasteurianus OX=438 GN=fabD PE=3 SV=1	fabD	1.61559	0.000640047	Up
fig_HN.1158	Malonyl CoA-acyl carrier protein transacylase OS=Acetobacter pasteurianus 386B OX=1266844 GN=fabD PE=3 SV=1	fabD	1.70302	0.00218632	Up
fig_HN.1159	3-oxoacyl-[acyl-carrier-protein] reductase OS=Acetobacter pasteurianus 386B OX=1266844 GN=fabG PE=3 SV=1	fabG	1.60979	0.000381386	Up
fig_HN.1172	DUF2849 domain-containing protein OS=Acetobacter pasteurianus OX=438 GN=FCN51_02475 PE=4 SV=1	FCN51_02475	1.54569	0.000123081	Up
fig_HN.1209	2-nitropropane dioxygenase OS=Acetobacter pasteurianus OX=438 GN=FCN51_02655 PE=4 SV=1	FCN51_02655	1.50134	0.00141296	Up
fig_HN.1213	DUF2147 domain-containing protein OS=Acetobacter pasteurianus OX=438 GN=FCN51_02675 PE=4 SV=1	FCN51_02675	1.91055	0.0067861	Up
fig_HN.1215	DUF1178 family protein OS=Acetobacter pasteurianus OX=438 GN=FCN51_02680 PE=4 SV=1	FCN51_02680	1.51616	0.00106703	Up
fig_HN.1239	DUF3429 domain-containing protein OS=Acetobacter pasteurianus 386B OX=1266844 GN=APA386B_2619 PE=4 SV=1	APA386B_2619	3.38363	5.49277e-06	Up
fig_HN.1251	Molybdopterin synthase catalytic subunit OS=Acetobacter pasteurianus OX=438 GN=FCN51_02850 PE=3 SV=1	FCN51_02850	1.78155	0.000380743	Up
fig_HN.1255	UvrABC system protein C OS=Acetobacter pasteurianus 386B OX=1266844 GN=uvrC PE=3 SV=1	uvrC	0.649376	0.0003139	Down
fig_HN.1259	DUF490 domain-containing protein OS=Acetobacter pasteurianus OX=438 GN=FCN51_02885 PE=4 SV=1	FCN51_02885	1.54309	0.00338071	Up
fig_HN.1260	Outer membrane protein assembly factor OS=Acetobacter pasteurianus OX=438 GN=FCN51_02890 PE=4 SV=1	FCN51_02890	1.61399	0.000908416	Up
fig_HN.1272	Succinyl-CoA:acetate CoA transferase OS=Acetobacter pasteurianus NBRC 3188 OX=1226663 GN=aarC PE=3 SV=1	aarC	0.529524	7.93257e-06	Down
fig_HN.1277	Citrate synthase OS=Acetobacter pasteurianus OX=438 GN=gltA PE=3 SV=1	gltA	0.384605	8.18381e-06	Down
fig_HN.1294	Heat shock protein HSP20 OS=Acetobacter pasteurianus 386B OX=1266844 GN=hspA PE=3 SV=1	hspA	2.43579	0.000617611	Up
fig_HN.1298	N5-carboxyaminoimidazole ribonucleotide mutase OS=Acetobacter pasteurianus 386B OX=1266844 GN=purE PE=3 SV=1	purE	1.6149	0.0043298	Up
fig_HN.1306	Isocitrate dehydrogenase (NAD+) OS=Acetobacter pasteurianus 386B OX=1266844 GN=icd1 PE=4 SV=1	icd1	0.595771	0.000116018	Down
fig_HN.1314	Lipoprotein OS=Acetobacter pasteurianus OX=438 GN=SRCM100623_01449 PE=4 SV=1	SRCM100623_01449	1.58954	0.0157912	Up
fig_HN.1316	Phosphate-binding protein PstS OS=Acetobacter pasteurianus OX=438 GN=pstS PE=3 SV=1	pstS	1.6457	0.000952993	Up
fig_HN.1324	Aldehyde dehydrogenase small subunit OS=Acetobacter pasteurianus 386B OX=1266844 GN=APA386B_2543 PE=4 SV=1	APA386B_2543	3.32746	0.00119815	Up
fig_HN.1325	Xanthine dehydrogenase family protein molybdopterin-binding subunit OS=Acetobacter pasteurianus OX=438 GN=FCN51_03170 PE=4 SV=1	FCN51_03170	2.43388	1.19181e-05	Up
fig_HN.1330	histidine kinase OS=Acetobacter pasteurianus (strain NBRC 105184 / IFO 3283-01) OX=634452 GN=APA01_10210 PE=4 SV=1	APA01_10210	0.555616	0.00899785	Down
fig_HN.1340	CarD family transcriptional regulator OS=Acetobacter pasteurianus NBRC 3299 OX=1226665 GN=carD PE=4 SV=1	carD	1.55626	1.50675e-05	Up
fig_HN.1353	Porin domain-containing protein OS=Acetobacter pasteurianus 386B OX=1266844 GN=APA386B_2516 PE=4 SV=1	APA386B_2516	1.91532	0.000730935	Up
fig_HN.1357	LPS-assembly protein LptD OS=Acetobacter pasteurianus 386B OX=1266844 GN=imp PE=3 SV=1	imp	1.59914	0.000155047	Up
fig_HN.1360	Cyclopropane-fatty-acyl-phospholipid synthase OS=Acetobacter pasteurianus (strain NBRC 105184 / IFO 3283-01) OX=634452 GN=APA01_09960 PE=3 SV=1	APA01_09960	0.665565	0.00198015	Down
fig_HN.1370	Carbamoyl-phosphate synthase small chain OS=Acetobacter pasteurianus subsp. pasteurianus OX=481145 GN=carA PE=3 SV=1	carA	1.58851	1.47967e-05	Up
fig_HN.1377	Peptidase OS=Acetobacter pasteurianus OX=438 GN=FCN51_03385 PE=4 SV=1	FCN51_03385	1.56226	0.00963501	Up
fig_HN.1382	RNA pyrophosphohydrolase OS=Acetobacter pasteurianus OX=438 GN=rppH PE=3 SV=1	rppH	0.479733	0.00965116	Down
fig_HN.1385	HlyD family secretion protein OS=Acetobacter pasteurianus OX=438 GN=BJI49_00830 PE=3 SV=1	BJI49_00830	1.55692	0.000289635	Up
fig_HN.1399	Multidrug efflux pump acriflavin resistance protein AcrB/AcrD/AcrF OS=Acetobacter pasteurianus 386B OX=1266844 GN=acrB PE=3 SV=1	acrB	1.58968	0.000213865	Up
fig_HN.1402	Secretion system type I outer membrane efflux pump lipoprotein NodT OS=Acetobacter pasteurianus (strain NBRC 105184 / IFO 3283-01) OX=634452 GN=nodT PE=3 SV=1	nodT	1.70844	0.000543098	Up
fig_HN.1406	Nitrate/sulfonate/bicarbonate transporter permease protein OS=Acetobacter pasteurianus (strain NBRC 105184 / IFO 3283-01)OX=634452 GN=APA01_09580 PE=3 SV=1	APA01_09580	1.60205	0.0161338	Up
fig_HN.1407	ABC transporter substrate-binding protein OS=Acetobacter pasteurianus OX=438 GN=FCN51_03515 PE=4 SV=1	FCN51_03515	1.52357	0.000489978	Up
fig_HN.1414	Large ribosomal subunit protein uL15 OS=Acetobacter pasteurianus 386B OX=1266844 GN=rplO PE=3 SV=1	rplO	1.52177	5.13516e-06	Up
fig_HN.1417	Large ribosomal subunit protein uL18 OS=Acetobacter pasteurianus 386B OX=1266844 GN=rplR PE=3 SV=1	rplR	1.50862	0.00219264	Up
fig_HN.1423	Large ribosomal subunit protein uL14 OS=Acetobacter pasteurianus 386B OX=1266844 GN=rplN PE=3 SV=1	rplN	1.56002	0.000247567	Up
fig_HN.1432	Large ribosomal subunit protein uL4 OS=Acetobacter pasteurianus 386B OX=1266844 GN=rplD PE=3 SV=1	rplD	1.55115	2.69244e-06	Up
fig_HN.1440	DNA-directed RNA polymerase subunit beta OS=Acetobacter pasteurianus 386B OX=1266844 GN=rpoB PE=3 SV=1	rpoB	0.461119	1.70851e-05	Down
fig_HN.1445	Efflux transporter outer membrane subunit OS=Acetobacter pasteurianus OX=438 GN=FCN51_03700 PE=3 SV=1	FCN51_03700	1.58178	7.1274e-05	Up
fig_HN.1459	DUF4412 domain-containing protein OS=Acetobacter pasteurianus 386B OX=1266844 GN=APA386B_2413 PE=4 SV=1	APA386B_2413	1.65016	0.00292701	Up
fig_HN.1460	DUF4412 domain-containing protein OS=Acetobacter pasteurianus OX=438 GN=FCN51_03760 PE=4 SV=1	FCN51_03760	1.63893	0.00044996	Up
fig_HN.1461	DUF4412 domain-containing protein OS=Acetobacter pasteurianus OX=438 GN=FCN51_03765 PE=4 SV=1	FCN51_03765	1.5247	0.00472915	Up
fig_HN.1469	Beta-lactamase hydrolase-like protein phosphatase-like domain-containing protein OS=Acetobacter pasteurianus 386B OX=1266844 GN=APA386B_2405 PE=4 SV=1	APA386B_2405	2.08565	0.00503	Up
fig_HN.1478	Cytochrome c-type biogenesis protein OS=Acetobacter pasteurianus OX=438 GN=FCN51_03825 PE=3 SV=1	FCN51_03825	1.51351	0.00118334	Up
fig_HN.1481	DUF937 domain-containing protein OS=Acetobacter pasteurianus 386B OX=1266844 GN=APA386B_2394 PE=4 SV=1	APA386B_2394	1.95681	1.27087e-05	Up
fig_HN.1503	DUF1134 domain-containing protein OS=Acetobacter pasteurianus (strain NBRC 105184 / IFO 3283-01) OX=634452 GN=APA01_08720 PE=4 SV=1	APA01_08720	1.53593	0.000115722	Up
fig_HN.1505	DNA polymerase III subunit epsilon OS=Acetobacter pasteurianus 386B OX=1266844 GN=dnaQ PE=4 SV=1	dnaQ	1.63404	0.0141961	Up
fig_HN.1509	Uncharacterized protein	--	1.63135	0.000644129	Up
fig_HN.1531	DUF4232 domain-containing protein OS=Acetobacter pasteurianus OX=438 GN=FCN51_04075 PE=4 SV=1	FCN51_04075	2.19228	0.00160784	Up
fig_HN.1558	Outer membrane protein OS=Acetobacter pasteurianus 386B OX=1266844 GN=ompA PE=4 SV=1	ompA	2.31014	8.3825e-06	Up
fig_HN.1580	DUF3597 domain-containing protein OS=Acetobacter pasteurianus NBRC 3278 OX=1226660 GN=NBRC3278_0725 PE=4 SV=1	NBRC3278_0725	1.76266	0.0280181	Up
fig_HN.1581	YkuD domain-containing protein OS=Acetobacter pasteurianus 386B OX=1266844 GN=APA386B_2273 PE=4 SV=1	APA386B_2273	1.62544	0.0177044	Up
fig_HN.1585	2-oxoglutarate dehydrogenase E1 component OS=Acetobacter pasteurianus subsp. pasteurianus LMG 1262 = NBRC 106471 OX=940265 GN=sucA PE=3 SV=1	sucA	0.433683	4.5863e-07	Down
fig_HN.1597	DNA topoisomerase 1 OS=Acetobacter pasteurianus OX=438 GN=topA PE=3 SV=1	topA	0.661389	5.75326e-05	Down
fig_HN.1602	Outer membrane protein OmpA OS=Acetobacter pasteurianus 386B OX=1266844 GN=ompA PE=4 SV=1	ompA	1.74593	6.99841e-05	Up
fig_HN.1612	DUF3035 domain-containing protein OS=Acetobacter pasteurianus 386B OX=1266844 GN=APA386B_2245 PE=4 SV=1	APA386B_2245	1.53221	7.58583e-05	Up
fig_HN.1621	Sec-independent protein translocase protein TatA OS=Acetobacter pasteurianus 386B OX=1266844 GN=tatA PE=3 SV=1	tatA	1.55042	0.00207464	Up
fig_HN.1628	Ornithine carbamoyltransferase OS=Acetobacter pasteurianus subsp. pasteurianus OX=481145 GN=argF PE=3 SV=1	argF	1.91908	0.0299326	Up
fig_HN.1630	Uncharacterized protein	--	1.97674	1.08223e-05	Up
fig_HN.1652	Lipoprotein OS=Acetobacter pasteurianus NBRC 3188 OX=1226663 GN=NBRC3188_0604 PE=4 SV=1	NBRC3188_0604	1.52915	0.0266598	Up
fig_HN.1662	Alginate export domain-containing protein OS=Acetobacter pasteurianus 386B OX=1266844 GN=APA386B_2207 PE=4 SV=1	APA386B_2207	1.54575	0.00257683	Up
fig_HN.1669	DNA repair protein RadA OS=Acetobacter pasteurianus (strain NBRC 105184 / IFO 3283-01) OX=634452 GN=radA PE=3 SV=1	radA	0.652458	0.00183626	Down
fig_HN.1675	DUF3772 domain-containing protein OS=Acetobacter pasteurianus OX=438 GN=FCN51_04650 PE=3 SV=1	FCN51_04650	1.8013	0.0465414	Up
fig_HN.1686	Cytosine/purines/uracil/thiamine/allantoin transporter OS=Acetobacter pasteurianus NBRC 3299 OX=1226665 GN=NBRC3299_0660 PE=3 SV=1	NBRC3299_0660	1.55731	0.0354341	Up
fig_HN.1691	Organic solvent tolerance-like N-terminal domain-containing protein OS=Acetobacter pasteurianus OX=438 GN=FCN51_04710 PE=4 SV=1	FCN51_04710	1.65738	0.000301236	Up
fig_HN.1697	DUF1150 family protein OS=Acetobacter pasteurianus 386B OX=1266844 GN=APA386B_2178 PE=4 SV=1	APA386B_2178	2.29179	0.00435709	Up
fig_HN.1698	Hsp20 family protein OS=Acetobacter pasteurianus OX=438 GN=FCN51_04740 PE=3 SV=1	FCN51_04740	1.59027	0.0102604	Up
fig_HN.1702	Uncharacterized protein	--	2.03594	5.72765e-05	Up
fig_HN.1712	Holin OS=Acetobacter pasteurianus NBRC 3299 OX=1226665 GN=NBRC3299_0637 PE=4 SV=1	NBRC3299_0637	1.58385	0.0364078	Up
fig_HN.1717	UDP-3-O-acylglucosamine N-acyltransferase OS=Acetobacter pasteurianus subsp. pasteurianus LMG 1262 = NBRC 106471 OX=940265 GN=lpxD PE=3 SV=1	lpxD	1.5161	3.30376e-05	Up
fig_HN.1745	Glucose/quinate/shikimate family membrane-bound PQQ-dependent dehydrogenase OS=Acetobacter pasteurianus OX=438 GN=FCN51_04955 PE=3 SV=1	FCN51_04955	0.380516	0.0251422	Down
fig_HN.1755	Isocitrate dehydrogenase [NADP] OS=Acetobacter pasteurianus 386B OX=1266844 GN=icd PE=3 SV=1	icd	0.410513	1.11542e-06	Down
fig_HN.1763	Uncharacterized protein	--	1.87999	0.000773727	Up
fig_HN.1773	DUF3126 domain-containing protein OS=Acetobacter pasteurianus 386B OX=1266844 GN=APA386B_2103 PE=4 SV=1	APA386B_2103	1.81371	0.000239155	Up
fig_HN.1774	Secreted protein OS=Acetobacter pasteurianus NBRC 3188 OX=1226663 GN=NBRC3188_0506 PE=4 SV=1	NBRC3188_0506	2.12065	0.00029925	Up
fig_HN.1777	YfhO family protein OS=Acetobacter pasteurianus OX=438 GN=FCN51_05075 PE=4 SV=1	FCN51_05075	1.72635	0.0107939	Up
fig_HN.1778	Universal stress protein UspA OS=Acetobacter pasteurianus NBRC 3188 OX=1226663 GN=uspA PE=4 SV=1	uspA	1.58086	0.00149951	Up
fig_HN.1782	Esterase OS=Acetobacter pasteurianus subsp. pasteurianus LMG 1262 = NBRC 106471 OX=940265 GN=NBRC106471_0560 PE=4 SV=1	NBRC106471_0560	1.59729	0.0137665	Up
fig_HN.1788	Cobalamin synthesis protein CobW OS=Acetobacter pasteurianus NBRC 3299 OX=1226665 GN=cobW PE=3 SV=1	cobW	1.51803	0.0229584	Up
fig_HN.1794	Uncharacterized protein	--	1.68385	0.00809252	Up
fig_HN.1803	ADP/GDP-polyphosphate phosphotransferase OS=Acetobacter pasteurianus 386B OX=1266844 GN=APA386B_2080 PE=3 SV=1	APA386B_2080	0.621353	0.00139412	Down
fig_HN.1824	Siderophore receptor protein OS=Acetobacter pasteurianus subsp. pasteurianus LMG 1262 = NBRC 106471 OX=940265 GN=NBRC106471_0540 PE=4 SV=1	NBRC106471_0540	1.81235	0.00124456	Up
fig_HN.1826	Putative endopeptidase OS=Acetobacter pasteurianus NBRC 3278 OX=1226660 GN=NBRC3278_0530 PE=3 SV=1	NBRC3278_0530	1.55288	3.29135e-05	Up
fig_HN.1829	Hint domain-containing protein OS=Acetobacter pasteurianus OX=438 GN=FCN51_05275 PE=4 SV=1	FCN51_05275	1.57067	0.00502824	Up
fig_HN.1831	K10806 acyl-CoA thioesterase YciA OS=Acetobacter pasteurianus 386B OX=1266844 GN=yciA PE=3 SV=1	yciA	0.620322	0.0115065	Down
fig_HN.1834	VOC domain-containing protein OS=Acetobacter pasteurianus 386B OX=1266844 GN=APA386B_2054 PE=4 SV=1	APA386B_2054	1.69151	0.00365066	Up
fig_HN.1849	TonB-dependent receptor OS=Acetobacter pasteurianus OX=438 GN=FCN51_05345 PE=3 SV=1	FCN51_05345	2.17563	0.0126905	Up
fig_HN.1850	TonB-dependent receptor OS=Acetobacter pasteurianus OX=438 GN=FCN51_05345 PE=3 SV=1	FCN51_05345	1.95552	0.0185247	Up
fig_HN.1905	Hedgehog/Intein (Hint) domain-containing protein OS=Acetobacter pasteurianus OX=438 GN=FCN51_05565 PE=4 SV=1	FCN51_05565	1.53238	0.00678622	Up
fig_HN.1913	Cytochrome c OS=Acetobacter pasteurianus subsp. pasteurianus LMG 1262 = NBRC 106471 OX=940265 GN=NBRC106471_0474 PE=4 SV=1	NBRC106471_0474	1.68235	0.0129774	Up
fig_HN.1916	Invasion associated locus B family protein OS=Acetobacter pasteurianus OX=438 GN=FCN51_05615 PE=4 SV=1	FCN51_05615	1.75914	0.00685255	Up
fig_HN.1921	META domain-containing protein OS=Acetobacter pasteurianus OX=438 GN=FCN51_05640 PE=4 SV=1	FCN51_05640	1.53531	0.00372572	Up
fig_HN.1923	CHRD domain-containing protein OS=Acetobacter pasteurianus 386B OX=1266844 GN=APA386B_1976 PE=4 SV=1	APA386B_1976	2.27623	4.908e-05	Up
fig_HN.1928	tRNA(Adenine(34)) deaminase OS=Acetobacter pasteurianus OX=438 GN=SRCM100623_02208 PE=4 SV=1	SRCM100623_02208	2.03153	0.000273646	Up
fig_HN.1933	Lipoprotein OS=Acetobacter pasteurianus OX=438 GN=FCN51_05670 PE=4 SV=1	FCN51_05670	1.71171	0.000397048	Up
fig_HN.1938	YggT family protein OS=Acetobacter pasteurianus NBRC 3188 OX=1226663 GN=NBRC3188_0385 PE=3 SV=1	NBRC3188_0385	1.65406	4.99735e-05	Up
fig_HN.1943	Uncharacterized protein	--	1.78487	0.000570651	Up
fig_HN.1956	Aldehyde dehydrogenase OS=Acetobacter pasteurianus OX=438 GN=aldA PE=3 SV=1	aldA	1.54699	0.000160764	Up
fig_HN.1957	Aldehyde/betaine dehydrogenase OS=Acetobacter pasteurianus NBRC 3299 OX=1226665 GN=aldA PE=3 SV=1	aldA	1.69847	0.00132493	Up
fig_HN.1962	Outer membrane protein OS=Acetobacter pasteurianus (strain NBRC 105184 / IFO 3283-01) OX=634452 GN=APA01_04590 PE=4 SV=1	APA01_04590	1.55663	0.023894	Up
fig_HN.1964	Methylamine dehydrogenase (amicyanin) OS=Acetobacter pasteurianus 386B OX=1266844 GN=mauA PE=3 SV=1	mauA	2.43638	0.0361257	Up
fig_HN.1994	TonB-dependent receptor OS=Acetobacter pasteurianus OX=438 GN=FCN51_05920 PE=3 SV=1	FCN51_05920	1.70751	5.66088e-05	Up
fig_HN.2037	Toluene transporter auxiliary component Ttg1D OS=Acetobacter pasteurianus 386B OX=1266844 GN=APA386B_1878 PE=4 SV=1	APA386B_1878	1.65962	5.05007e-05	Up
fig_HN.2042	Carbohydrate porin OS=Acetobacter pasteurianus OX=438 GN=FCN51_06085 PE=3 SV=1	FCN51_06085	1.71586	0.000475123	Up
fig_HN.2044	dCTP deaminase OS=Acetobacter pasteurianus 386B OX=1266844 GN=dcd PE=3 SV=1	dcd	1.55611	0.000108955	Up
fig_HN.2074	Secreted protein OS=Acetobacter pasteurianus 386B OX=1266844 GN=APA386B_1849 PE=4 SV=1	APA386B_1849	1.75342	0.000248482	Up
fig_HN.2076	DUF1643 domain-containing protein OS=Acetobacter pasteurianus OX=438 GN=FCN51_06215 PE=4 SV=1	FCN51_06215	1.6805	3.21462e-05	Up
fig_HN.2077	Thylakoid lumen protein OS=Acetobacter pasteurianus OX=438 GN=FCN51_06220 PE=4 SV=1	FCN51_06220	1.54774	0.000676473	Up
fig_HN.2078	Putative sialic acid transporter OS=Acetobacter pasteurianus 386B OX=1266844 GN=APA386B_1845 PE=4 SV=1	APA386B_1845	0.606108	0.0172802	Down
fig_HN.2080	Acetate--CoA ligase OS=Acetobacter pasteurianus OX=438 GN=acs PE=4 SV=1	acs	0.640812	1.48444e-05	Down
fig_HN.2082	Citrate synthase OS=Acetobacter pasteurianus OX=438 GN=prpC PE=3 SV=1	prpC	0.662755	0.000161449	Down
fig_HN.2092	Uncharacterized protein	--	1.62467	0.000391211	Up
fig_HN.2114	Hedgehog/Intein (Hint) domain-containing protein OS=Acetobacter pasteurianus OX=438 GN=FCN51_06380 PE=4 SV=1	FCN51_06380	2.60488	0.00247992	Up
fig_HN.2117	Peptidase domain-containing ABC transporter OS=Acetobacter pasteurianus OX=438 GN=FCN51_06395 PE=4 SV=1	FCN51_06395	1.93138	0.0361248	Up
fig_HN.2118	Bacteriocin/lantibiotic exporter permease OS=Acetobacter pasteurianus 386B OX=1266844 GN=APA386B_1811 PE=4 SV=1	APA386B_1811	2.29399	0.0361972	Up
fig_HN.2122	Histidine-type phosphatase OS=Acetobacter pasteurianus OX=438 GN=FCN51_06410 PE=4 SV=1	FCN51_06410	1.72302	0.000219944	Up
fig_HN.2124	Glycine zipper family protein OS=Acetobacter pasteurianus 386B OX=1266844 GN=APA386B_1806 PE=4 SV=1	APA386B_1806	1.82515	0.0016445	Up
fig_HN.2139	Sulfurtransferase TusA family protein OS=Acetobacter pasteurianus OX=438 GN=FCN51_06490 PE=3 SV=1	FCN51_06490	1.64883	0.00246063	Up
fig_HN.2156	S-adenosylmethionine synthase OS=Acetobacter pasteurianus 386B OX=1266844 GN=metK PE=3 SV=1	metK	1.50707	0.000152921	Up
fig_HN.2161	Protein GrpE OS=Acetobacter pasteurianus 386B OX=1266844 GN=grpE PE=3 SV=1	grpE	1.51389	0.00149481	Up
fig_HN.2168	UPF0301 protein APA386B_1767 OS=Acetobacter pasteurianus 386B OX=1266844 GN=algH PE=3 SV=1	algH	1.72017	0.00013047	Up
fig_HN.2189	Hydrolase IIA OS=Acetobacter pasteurianus (strain NBRC 105184 / IFO 3283-01) OX=634452 GN=APA01_02530 PE=4 SV=1	APA01_02530	1.57753	0.000127231	Up
fig_HN.2219	NADH:ubiquinone oxidoreductase subunit NDUFA12 OS=Acetobacter pasteurianus OX=438 GN=FCN51_06835 PE=4 SV=1	FCN51_06835	0.466458	0.00805053	Down
fig_HN.2229	Uncharacterized protein	--	1.71307	0.011976	Up
fig_HN.2235	VacJ family lipoprotein OS=Acetobacter pasteurianus 386B OX=1266844 GN=vacJ PE=3 SV=1	vacJ	1.51511	0.000398777	Up
fig_HN.2236	Toluene transporter auxiliary component Ttg2D OS=Acetobacter pasteurianus 386B OX=1266844 GN=APA386B_1703 PE=4 SV=1	APA386B_1703	1.93368	6.04125e-05	Up
fig_HN.2239	Inorganic pyrophosphatase OS=Acetobacter pasteurianus 386B OX=1266844 GN=ppa PE=3 SV=1	ppa	1.51544	7.5609e-05	Up
fig_HN.2247	TPR repeat-containing protein OS=Acetobacter pasteurianus OX=438 GN=SRCM100623_00838 PE=4 SV=1	SRCM100623_00838	1.82836	8.87512e-05	Up
fig_HN.2258	Cation efflux system protein CusC OS=Acetobacter pasteurianus OX=438 GN=SRCM100623_00849 PE=3 SV=1	SRCM100623_00849	1.58295	0.000105745	Up
fig_HN.2291	Ferrichrome receptor FcuA OS=Acetobacter pasteurianus OX=438 GN=FCN51_07205 PE=3 SV=1	FCN51_07205	2.57938	0.000805149	Up
fig_HN.2292	Ferrichrome receptor FcuA OS=Acetobacter pasteurianus OX=438 GN=FCN51_07205 PE=3 SV=1	FCN51_07205	1.88647	0.0119969	Up
fig_HN.2306	Porin OS=Acetobacter pasteurianus OX=438 GN=FCN51_07260 PE=4 SV=1	FCN51_07260	1.56773	0.00212473	Up
fig_HN.2318	ATP synthase epsilon chain OS=Acetobacter pasteurianus 386B OX=1266844 GN=atpC PE=3 SV=1	atpC	1.5012	2.91985e-05	Up
fig_HN.2344	Ferredoxin OS=Acetobacter pasteurianus 386B OX=1266844 GN=fdxA PE=4 SV=1	fdxA	1.70801	0.000281358	Up
fig_HN.2354	Alcohol dehydrogenase cytochrome c subunit OS=Acetobacter pasteurianus (strain NBRC 105184 / IFO 3283-01) OX=634452 GN=APA01_00860 PE=4 SV=1	APA01_00860	1.56043	0.000598156	Up
fig_HN.2359	Adenine phosphoribosyltransferase OS=Acetobacter pasteurianus (strain NBRC 105184 / IFO 3283-01) OX=634452 GN=apt PE=3 SV=1	apt	1.71704	0.000166498	Up
fig_HN.2372	Tetratricopeptide repeat protein OS=Acetobacter pasteurianus OX=438 GN=FCN51_07570 PE=4 SV=1	FCN51_07570	1.60733	0.000143691	Up
fig_HN.2383	dITP/XTP pyrophosphatase OS=Acetobacter pasteurianus OX=438 GN=rdgB PE=3 SV=1	rdgB	1.5045	0.00353651	Up
fig_HN.2390	7,8-dihydroneopterin aldolase OS=Acetobacter pasteurianus 386B OX=1266844 GN=folB PE=3 SV=1	folB	1.60618	3.74153e-05	Up
fig_HN.2395	Secreted protein OS=Acetobacter pasteurianus OX=438 GN=FCN51_07680 PE=4 SV=1	FCN51_07680	1.95355	0.00154781	Up
fig_HN.2409	Gamma-glutamyltranspeptidase OS=Acetobacter pasteurianus 386B OX=1266844 GN=ggt PE=4 SV=1	ggt	1.51506	0.000123617	Up
fig_HN.2416	Phosphoglycerate kinase OS=Acetobacter pasteurianus OX=438 GN=pgk PE=3 SV=1	pgk	1.59171	8.78225e-05	Up
fig_HN.2417	EamA domain-containing protein OS=Acetobacter pasteurianus subsp. pasteurianus LMG 1262 = NBRC 106471 OX=940265 GN=NBRC106471_0050 PE=4 SV=1	NBRC106471_0050	4.20282	0.0470263	Up
fig_HN.2420	Succinate dehydrogenase flavoprotein subunit OS=Acetobacter pasteurianus OX=438 GN=FCN51_07770 PE=3 SV=1	FCN51_07770	0.479763	1.82982e-06	Down
fig_HN.2422	Succinate dehydrogenase hydrophobic membrane anchor subunit OS=Acetobacter pasteurianus NBRC 3299 OX=1226665 GN=sdhD PE=4 SV=1	sdhD	0.589226	6.04237e-05	Down
fig_HN.2430	Alcohol dehydrogenase AdhP OS=Acetobacter pasteurianus OX=438 GN=adhP PE=3 SV=1	adhP	0.659814	0.000245143	Down
fig_HN.2439	Scaffold protein Nfu/NifU OS=Acetobacter pasteurianus 386B OX=1266844 GN=nifU PE=4 SV=1	nifU	1.65298	6.38956e-05	Up
fig_HN.2443	Creatininase family protein OS=Acetobacter pasteurianus OX=438 GN=FCN51_07870 PE=3 SV=1	FCN51_07870	1.54957	0.014319	Up
fig_HN.2446	Tetratricopeptide repeat protein OS=Acetobacter pasteurianus OX=438 GN=FCN51_07880 PE=4 SV=1	FCN51_07880	1.55553	0.000664146	Up
fig_HN.2447	Putative ATP-dependent protease OS=Acetobacter pasteurianus 386B OX=1266844 GN=lonD PE=4 SV=1	lonD	1.52882	0.000207351	Up
fig_HN.2448	UPF0434 protein APA386B_1490 OS=Acetobacter pasteurianus 386B OX=1266844 GN=APA386B_1490 PE=3 SV=1	APA386B_1490	1.66073	0.000203019	Up
fig_HN.2451	Periplasmic heavy metal sensor OS=Acetobacter pasteurianus OX=438 GN=FCN51_07905 PE=3 SV=1	FCN51_07905	1.95483	0.000638833	Up
fig_HN.2469	Chromosome partitioning protein ParA OS=Acetobacter pasteurianus 386B OX=1266844 GN=parA PE=4 SV=1	parA	1.5791	0.00628366	Up
fig_HN.2483	Imidazole glycerol phosphate synthase subunit HisH OS=Acetobacter pasteurianus OX=438 GN=hisH PE=3 SV=1	hisH	1.52641	0.000357078	Up
fig_HN.2500	J domain-containing protein OS=Acetobacter pasteurianus OX=438 GN=FCN51_08125 PE=4 SV=1	FCN51_08125	1.55664	0.000250364	Up
fig_HN.2501	Lipocalin-like domain-containing protein OS=Acetobacter pasteurianus NBRC 3278 OX=1226660 GN=NBRC3278_2461 PE=4 SV=1	NBRC3278_2461	1.50038	0.0009427	Up
fig_HN.2505	RDD domain-containing protein OS=Acetobacter pasteurianus NBRC 3188 OX=1226663 GN=NBRC3188_2526 PE=4 SV=1	NBRC3188_2526	2.08993	0.0010253	Up
fig_HN.2507	Parvulin-like PPIase OS=Acetobacter pasteurianus OX=438 GN=FCN51_08155 PE=3 SV=1	FCN51_08155	1.85009	1.3719e-05	Up
fig_HN.2518	Peptidoglycan-associated lipoprotein OS=Acetobacter pasteurianus 386B OX=1266844 GN=omp PE=3 SV=1	omp	1.59597	0.000563933	Up
fig_HN.2519	Cell division coordinator CpoB OS=Acetobacter pasteurianus subsp. pasteurianus LMG 1262 = NBRC 106471 OX=940265 GN=NBRC106471_2371 PE=4 SV=1	NBRC106471_2371	1.66442	0.000107628	Up
fig_HN.2525	tRNA threonylcarbamoyladenosine biosynthesis protein TsaE OS=Acetobacter pasteurianus OX=438 GN=tsaE PE=3 SV=1	tsaE	2.00695	0.000125811	Up
fig_HN.2559	Single-stranded DNA-binding protein OS=Acetobacter pasteurianus 386B OX=1266844 GN=ssb PE=3 SV=1	ssb	1.78648	1.67263e-06	Up
fig_HN.2566	Probable periplasmic serine endoprotease DegP-like OS=Acetobacter pasteurianus OX=438 GN=FCN51_08435 PE=4 SV=1	FCN51_08435	1.50568	8.68677e-06	Up
fig_HN.2568	Outer membrane protein, OmpW OS=Acetobacter pasteurianus 386B OX=1266844 GN=ompW PE=3 SV=1	ompW	1.51632	0.00295224	Up
fig_HN.2592	Efflux transporter outer membrane subunit OS=Acetobacter pasteurianus OX=438 GN=FCN51_09295 PE=3 SV=1	FCN51_09295	1.77577	6.53833e-05	Up
fig_HN.2610	Urease subunit gamma OS=Acetobacter pasteurianus NBRC 3299 OX=1226665 GN=ureA PE=3 SV=1	ureA	1.73985	0.0464578	Up
fig_HN.2634	Sugar ABC transporter substrate-binding protein OS=Acetobacter pasteurianus OX=438 GN=FCN51_09500 PE=4 SV=1	FCN51_09500	1.73007	0.03565	Up
fig_HN.2636	Uncharacterized protein	--	1.74411	0.017347	Up
fig_HN.2647	Ankyrin OS=Acetobacter pasteurianus 386B OX=1266844 GN=ankB PE=4 SV=1	ankB	1.63943	0.000260844	Up
fig_HN.2649	Uncharacterized protein	--	1.89522	0.00356156	Up
fig_HN.2671	DUF2272 domain-containing protein OS=Acetobacter pasteurianus 386B OX=1266844 GN=APA386B_1128 PE=4 SV=1	APA386B_1128	1.62089	0.00178822	Up
fig_HN.2675	Histone OS=Acetobacter pasteurianus OX=438 GN=FCN51_09670 PE=4 SV=1	FCN51_09670	0.590858	0.00105752	Down
fig_HN.2678	Transcriptional repressor OS=Acetobacter pasteurianus OX=438 GN=FCN51_09680 PE=3 SV=1	FCN51_09680	1.53265	0.0231514	Up
fig_HN.2680	Metal ABC transporter ATP-binding protein OS=Acetobacter pasteurianus OX=438 GN=FCN51_09690 PE=4 SV=1	FCN51_09690	1.69107	0.00674547	Up
fig_HN.2723	Outer membrane protein OS=Acetobacter pasteurianus 386B OX=1266844 GN=APA386B_1080 PE=4 SV=1	APA386B_1080	1.77161	0.00339363	Up
fig_HN.2751	Alpha/beta hydrolase OS=Acetobacter pasteurianus OX=438 GN=FCN51_09995 PE=4 SV=1	FCN51_09995	0.328385	0.000526709	Down
fig_HN.2756	Lipoprotein OS=Acetobacter pasteurianus OX=438 GN=FCN51_10015 PE=3 SV=1	FCN51_10015	1.88899	0.000183324	Up
fig_HN.2766	Sodium:solute symporter family protein OS=Acetobacter pasteurianus OX=438 GN=FCN51_10055 PE=3 SV=1	FCN51_10055	1.55023	0.00028236	Up
fig_HN.2768	Uncharacterized protein	--	1.82269	3.27862e-05	Up
fig_HN.2769	Anhydro-N-acetylmuramic acid kinase OS=Acetobacter pasteurianus OX=438 GN=anmK PE=3 SV=1	anmK	1.6601	0.0319396	Up
fig_HN.2770	Uncharacterized protein	--	2.24973	0.0333525	Up
fig_HN.2772	4-hydroxythreonine-4-phosphate dehydrogenase OS=Acetobacter pasteurianus OX=438 GN=pdxA PE=3 SV=1	pdxA	1.54716	0.0012932	Up
fig_HN.2776	Orotidine 5'-phosphate decarboxylase OS=Acetobacter pasteurianus 386B OX=1266844 GN=pyrF PE=3 SV=1	pyrF	1.58684	0.000397497	Up
fig_HN.2792	Glucose dehydrogenase, methanol dehydrogenase subunit 1 OS=Acetobacter pasteurianus (strain NBRC 105184 / IFO 3283-01) OX=634452 GN=APA01_21550 PE=3 SV=1	APA01_21550	0.657758	0.0017545	Down
fig_HN.2813	Fructose-1,6-bisphosphatase OS=Acetobacter pasteurianus OX=438 GN=glpX PE=3 SV=1	glpX	1.55263	8.75582e-05	Up
fig_HN.2819	ATP-dependent Clp protease proteolytic subunit OS=Acetobacter pasteurianus 386B OX=1266844 GN=clpP PE=3 SV=1	clpP	1.56952	0.00040733	Up
fig_HN.2828	Glycosyl transferase OS=Acetobacter pasteurianus NBRC 3278 OX=1226660 GN=NBRC3278_1979 PE=4 SV=1	NBRC3278_1979	0.630085	0.00171481	Down
fig_HN.2842	Zinc finger CHCC-type domain-containing protein OS=Acetobacter pasteurianus (strain NBRC 105184 / IFO 3283-01) OX=634452 GN=APA01_21090 PE=4 SV=1	APA01_21090	0.449925	0.0024354	Down
fig_HN.2936	Glucose 1-dehydrogenase OS=Acetobacter pasteurianus OX=438 GN=FCN51_10905 PE=4 SV=1	FCN51_10905	0.372906	0.001254	Down
fig_HN.2949	Biotin carboxyl carrier protein of acetyl-CoA carboxylase OS=Acetobacter pasteurianus OX=438 GN=FCN51_10970 PE=4 SV=1	FCN51_10970	2.34796	0.000273185	Up
fig_HN.2967	15.0 kDa protein in dhaT-dhaS intergenic region OS=Acetobacter pasteurianus 386B OX=1266844 GN=APA386B_924 PE=4 SV=1	APA386B_924	1.54204	0.00292443	Up
fig_HN.2982	Zinc-ribbon domain-containing protein OS=Acetobacter pasteurianus OX=438 GN=FCN51_11110 PE=4 SV=1	FCN51_11110	0.596318	0.0467128	Down
fig_HN.2989	Cytochrome c OS=Acetobacter pasteurianus OX=438 GN=FCN51_11135 PE=4 SV=1	FCN51_11135	1.77584	0.000739246	Up
fig_HN.3002	Complex I NDUFA9 subunit family protein OS=Acetobacter pasteurianus OX=438 GN=FCN51_11195 PE=3 SV=1	FCN51_11195	0.488354	0.00185281	Down
fig_HN.3016	OmpA-like domain-containing protein OS=Acetobacter pasteurianus (strain NBRC 105184 / IFO 3283-01) OX=634452 GN=APA01_19730 PE=4 SV=1	APA01_19730	1.6075	0.000428921	Up
fig_HN.3035	Lipoprotein OS=Acetobacter pasteurianus 386B OX=1266844 GN=APA386B_865 PE=4 SV=1	APA386B_865	1.56513	0.00328893	Up
fig_HN.3076	Copper resistance system multicopper oxidase OS=Acetobacter pasteurianus OX=438 GN=FCN51_11500 PE=4 SV=1	FCN51_11500	1.51414	0.0233141	Up
fig_HN.3080	Isochorismatase family protein OS=Acetobacter pasteurianus OX=438 GN=FCN51_11520 PE=4 SV=1	FCN51_11520	2.51616	0.00580436	Up
fig_HN.3089	Uncharacterized protein	--	1.99355	2.27476e-05	Up
fig_HN.3098	Cell division protein FtsZ OS=Acetobacter pasteurianus (strain NBRC 105184 / IFO 3283-01) OX=634452 GN=ftsZ PE=3 SV=1	ftsZ	1.53097	3.71874e-05	Up
fig_HN.3105	UDP-N-acetylglucosamine--N-acetylmuramyl-(pentapeptide) pyrophosphoryl-undecaprenol N-acetylglucosamine transferase OS=Acetobacter pasteurianus (strain NBRC 105184 / IFO 3283-01) OX=634452 GN=murG PE=3 SV=1	murG	1.56314	0.00045214	Up
fig_HN.3107	Putative lipid II flippase FtsW OS=Acetobacter pasteurianus subsp. pasteurianus OX=481145 GN=S1001342_02019 PE=4 SV=1	S1001342_02019	2.20548	0.00892894	Up
fig_HN.3123	Glutamate 5-kinase OS=Acetobacter pasteurianus 386B OX=1266844 GN=proB PE=3 SV=1	proB	1.59645	0.00228792	Up
fig_HN.3145	Porin OS=Acetobacter pasteurianus OX=438 GN=FCN51_11840 PE=4 SV=1	FCN51_11840	1.66753	0.00511601	Up
fig_HN.3149	Ubiquinol-cytochrome c reductase iron-sulfur subunit OS=Acetobacter pasteurianus 386B OX=1266844 GN=petA PE=3 SV=1	petA	1.7476	0.000672875	Up
fig_HN.3156	Multifunctional fusion protein OS=Acetobacter pasteurianus OX=438 GN=ribB PE=3 SV=1	ribB	1.53172	0.000100492	Up
fig_HN.3161	Glutathione peroxidase OS=Acetobacter pasteurianus 386B OX=1266844 GN=APA386B_766 PE=4 SV=1	APA386B_766	1.66443	0.00247268	Up
fig_HN.3162	Auto-transporter adhesin head GIN domain-containing protein OS=Acetobacter pasteurianus OX=438 GN=FCN51_11910 PE=4 SV=1	FCN51_11910	1.52946	0.000758069	Up
fig_HN.3170	Molybdenum cofactor biosynthesis protein B OS=Acetobacter pasteurianus (strain NBRC 105184 / IFO 3283-01) OX=634452 GN=APA01_18430 PE=3 SV=1	APA01_18430	1.56741	7.20151e-05	Up
fig_HN.3173	Protein ApaG OS=Acetobacter pasteurianus 386B OX=1266844 GN=apaG PE=3 SV=1	apaG	2.08846	0.000227997	Up
fig_HN.3185	Uncharacterized protein	--	1.70992	0.00326559	Up
fig_HN.3213	Oxidoreductase OS=Acetobacter pasteurianus OX=438 GN=FCN51_12155 PE=4 SV=1	FCN51_12155	0.486725	0.00388296	Down
fig_HN.3228	RNA-binding protein Hfq OS=Acetobacter pasteurianus 386B OX=1266844 GN=hfq PE=3 SV=1	hfq	1.63269	0.000995174	Up
fig_HN.3240	Folate-binding protein YgfZ OS=Acetobacter pasteurianus OX=438 GN=FCN51_12280 PE=4 SV=1	FCN51_12280	1.58043	0.0372697	Up
fig_HN.3244	Lipoprotein OS=Acetobacter pasteurianus NBRC 3299 OX=1226665 GN=NBRC3299_1728 PE=4 SV=1	NBRC3299_1728	1.69463	0.000389351	Up
fig_HN.3246	Tetratricopeptide repeat-like domain-containing protein OS=Acetobacter pasteurianus 386B OX=1266844 GN=APA386B_661 PE=4 SV=1	APA386B_661	1.52588	7.25641e-05	Up
fig_HN.3254	Outer membrane lipoprotein carrier protein LolA OS=Acetobacter pasteurianus OX=438 GN=FCN51_12340 PE=4 SV=1	FCN51_12340	1.70278	0.00136023	Up
fig_HN.3261	Periplasmic heavy metal sensor OS=Acetobacter pasteurianus 386B OX=1266844 GN=APA386B_647 PE=4 SV=1	APA386B_647	1.62042	2.46025e-05	Up
fig_HN.3262	Signal recognition particle protein OS=Acetobacter pasteurianus NBRC 3278 OX=1226660 GN=ffh PE=3 SV=1	ffh	1.53029	0.000587171	Up
fig_HN.3274	Two component response regulator OmpR OS=Acetobacter pasteurianus 386B OX=1266844 GN=ompR PE=4 SV=1	ompR	1.51281	0.00100949	Up
fig_HN.3324	FeS assembly ATP-binding protein SufC OS=Acetobacter pasteurianus NBRC 3299 OX=1226665 GN=sufC PE=3 SV=1	sufC	1.61138	0.000121545	Up
fig_HN.3327	SUF system NifU family Fe-S cluster assembly protein OS=Acetobacter pasteurianus OX=438 GN=FCN51_12670 PE=4 SV=1	FCN51_12670	1.56062	0.023911	Up
fig_HN.3335	Trigger factor OS=Acetobacter pasteurianus 386B OX=1266844 GN=tig PE=3 SV=1	tig	1.60781	9.75049e-06	Up
fig_HN.3342	NADH-quinone oxidoreductase subunit B OS=Acetobacter pasteurianus 386B OX=1266844 GN=nuoB PE=3 SV=1	nuoB	0.387129	0.000696469	Down
fig_HN.3343	NADH-quinone oxidoreductase subunit B OS=Acetobacter pasteurianus 386B OX=1266844 GN=nuoB PE=3 SV=1	nuoB	0.505156	0.000608981	Down
fig_HN.3344	NADH-quinone oxidoreductase subunit C OS=Acetobacter pasteurianus (strain NBRC 105184 / IFO 3283-01) OX=634452 GN=nuoC PE=3 SV=1	nuoC	0.331149	0.000610284	Down
fig_HN.3345	NADH-quinone oxidoreductase subunit D OS=Acetobacter pasteurianus (strain NBRC 105184 / IFO 3283-01) OX=634452 GN=nuoD PE=3 SV=1	nuoD	0.292681	4.39019e-05	Down
fig_HN.3346	NAD(P)H-dependent oxidoreductase subunit E OS=Acetobacter pasteurianus OX=438 GN=FCN51_12765 PE=3 SV=1	FCN51_12765	0.504008	0.00110005	Down
fig_HN.3347	NADH-quinone oxidoreductase subunit F OS=Acetobacter pasteurianus OX=438 GN=nuoF PE=3 SV=1	nuoF	0.286297	3.03067e-05	Down
fig_HN.3348	NADH-quinone oxidoreductase OS=Acetobacter pasteurianus OX=438 GN=FCN51_12775 PE=3 SV=1	FCN51_12775	0.334737	8.36326e-06	Down
fig_HN.3349	NADH-quinone oxidoreductase subunit H OS=Acetobacter pasteurianus OX=438 GN=nuoH PE=3 SV=1	nuoH	0.287769	6.04603e-05	Down
fig_HN.3350	NADH-quinone oxidoreductase subunit I OS=Acetobacter pasteurianus 386B OX=1266844 GN=nuoI PE=3 SV=1	nuoI	0.364316	0.000564077	Down
fig_HN.3361	Glutathione peroxidase OS=Acetobacter pasteurianus OX=438 GN=FCN51_12840 PE=3 SV=1	FCN51_12840	1.57165	0.0418022	Up
fig_HN.3371	Metallophosphoesterase OS=Acetobacter pasteurianus OX=438 GN=FCN51_12890 PE=4 SV=1	FCN51_12890	2.00636	0.0218373	Up
fig_HN.3375	Acyl carrier protein (ACP) OS=Acetobacter pasteurianus (strain NBRC 105184 / IFO 3283-01) OX=634452 GN=APA01_16050 PE=4 SV=1	APA01_16050	1.8994	0.0146454	Up
fig_HN.3395	Aspartyl/glutamyl-tRNA(Asn/Gln) amidotransferase subunit C OS=Acetobacter pasteurianus 386B OX=1266844 GN=gatC PE=3 SV=1	gatC	1.52714	0.000343958	Up
fig_HN.3396	Putative pre-16S rRNA nuclease OS=Acetobacter pasteurianus OX=438 GN=ruvX PE=3 SV=1	ruvX	1.64371	0.00039169	Up
fig_HN.3397	Endoglucanase OS=Acetobacter pasteurianus NBRC 3278 OX=1226660 GN=NBRC3278_2342 PE=4 SV=1	NBRC3278_2342	1.66877	0.000941452	Up
fig_HN.3401	Carbohydrate porin OS=Acetobacter pasteurianus OX=438 GN=FCN51_08615 PE=3 SV=1	FCN51_08615	1.80183	9.81114e-05	Up
fig_HN.3406	Fe2+ high-affinity transporter OS=Acetobacter pasteurianus 386B OX=1266844 GN=proP PE=3 SV=1	proP	1.7467	0.00369933	Up
fig_HN.3414	Biotin carboxyl carrier protein of acetyl-CoA carboxylase OS=Acetobacter pasteurianus 386B OX=1266844 GN=accB PE=4 SV=1	accB	1.63979	0.00196096	Up
fig_HN.3416	Endolytic peptidoglycan transglycosylase RlpA OS=Acetobacter pasteurianus 386B OX=1266844 GN=rlpA PE=3 SV=1	rlpA	1.59212	0.0362977	Up
fig_HN.3431	Uncharacterized protein	--	2.07036	8.42814e-05	Up
fig_HN.3434	Ribosome maturation factor RimP OS=Acetobacter pasteurianus NBRC 3299 OX=1226665 GN=rimP PE=3 SV=1	rimP	1.71277	0.002411	Up
fig_HN.3446	Fumarate hydratase class I OS=Acetobacter pasteurianus NBRC 3188 OX=1226663 GN=fumA PE=3 SV=1	fumA	0.607561	1.86492e-05	Down
fig_HN.3447	Fumarate hydratase class I OS=Acetobacter pasteurianus subsp. pasteurianus LMG 1262 = NBRC 106471 OX=940265 GN=fumA PE=3 SV=1	fumA	0.637721	0.000134025	Down
fig_HN.3451	Phosphate starvation-inducible protein PsiF OS=Acetobacter pasteurianus NBRC 3278 OX=1226660 GN=NBRC3278_2297 PE=4 SV=1	NBRC3278_2297	1.87486	0.00290098	Up
fig_HN.3462	DUF5666 domain-containing protein OS=Acetobacter pasteurianus OX=438 GN=FCN51_08855 PE=4 SV=1	FCN51_08855	1.63876	5.34501e-06	Up
fig_HN.3474	Plant Late Embryo Abundant (LEA) related OS=Acetobacter pasteurianus NBRC 3299 OX=1226665 GN=NBRC3299_2326 PE=4 SV=1	NBRC3299_2326	1.73952	0.00229743	Up
fig_HN.3476	Porin OS=Acetobacter pasteurianus NBRC 3188 OX=1226663 GN=NBRC3188_2354 PE=4 SV=1	NBRC3188_2354	1.77753	2.03337e-05	Up
fig_HN.3477	Porin OS=Acetobacter pasteurianus OX=438 GN=FCN51_08920 PE=4 SV=1	FCN51_08920	1.77601	8.83594e-05	Up
fig_HN.3516	tRNA pseudouridine synthase B OS=Acetobacter pasteurianus subsp. pasteurianus OX=481145 GN=truB PE=3 SV=1	truB	1.62947	0.0134122	Up
fig_HN.3526	Tetratricopeptide repeat family protein OS=Acetobacter pasteurianus NBRC 3188 OX=1226663 GN=NBRC3188_2314 PE=4 SV=1	NBRC3188_2314	1.99377	0.00810018	Up
fig_HN.3527	S-adenosylmethionine decarboxylase proenzyme OS=Acetobacter pasteurianus 386B OX=1266844 GN=spe PE=3 SV=1	spe	1.82112	2.17111e-05	Up
fig_HN.3540	DUF192 domain-containing protein OS=Acetobacter pasteurianus NBRC 3278 OX=1226660 GN=NBRC3278_2225 PE=4 SV=1	NBRC3278_2225	1.66794	2.02955e-05	Up
fig_HN.3542	NAD-dependent epimerase/dehydratase OS=Acetobacter pasteurianus 386B OX=1266844 GN=APA386B_1216 PE=3 SV=1	APA386B_1216	0.618088	0.00608745	Down
fig_HN.3598	Uncharacterized protein	--	1.85142	0.000496896	Up

## Sheet: P6-L vs P0-L
Protein accession	Protein description	Gene name	P6-L/P0-L Fold change	P6-L/P0-L P value	Regulated Type
fig_HN.19	Outer membrane protein OS=Acetobacter pasteurianus 386B OX=1266844 GN=APA386B_2004 PE=4 SV=1	APA386B_2004	2.18992	0.0305974	Up
fig_HN.21	Transposase OS=Acetobacter pasteurianus (strain NBRC 105184 / IFO 3283-01) OX=634452 GN=APA01_23970 PE=4 SV=1	APA01_23970	1.72526	0.000624744	Up
fig_HN.22	MucR family transcriptional regulator OS=Acetobacter pasteurianus subsp. pasteurianus LMG 1262 = NBRC 106471 OX=940265 GN=mucR PE=3 SV=1	mucR	2.05077	1.93468e-05	Up
fig_HN.37	histidine kinase OS=Acetobacter pasteurianus OX=438 GN=FCN51_13125 PE=4 SV=1	FCN51_13125	0.567358	0.0029739	Down
fig_HN.42	Nitrite reductase small subunit NirD OS=Acetobacter pasteurianus OX=438 GN=nirD PE=4 SV=1	nirD	0.555501	0.0140014	Down
fig_HN.43	Nitrite reductase small subunit NirD OS=Acetobacter pasteurianus OX=438 GN=nirD PE=4 SV=1	nirD	0.397715	0.000939935	Down
fig_HN.48	Flavin-containing monooxygenase OS=Acetobacter pasteurianus (strain NBRC 105184 / IFO 3283-01) OX=634452 GN=APA01_42010 PE=4 SV=1	APA01_42010	0.526166	0.0376472	Down
fig_HN.49	Aldehyde dehydrogenase OS=Acetobacter pasteurianus OX=438 GN=FCN51_13690 PE=3 SV=1	FCN51_13690	0.607115	0.00327203	Down
fig_HN.52	Translation initiation inhibitor YjgF OS=Acetobacter pasteurianus NBRC 3188 OX=1226663 GN=yjgF PE=4 SV=1	yjgF	0.633829	0.0010173	Down
fig_HN.54	Alcohol dehydrogenase OS=Acetobacter pasteurianus OX=438 GN=FCN51_13675 PE=3 SV=1	FCN51_13675	0.619302	0.0150128	Down
fig_HN.56	LysR family transcriptional regulator OS=Acetobacter pasteurianus OX=438 GN=FCN51_13665 PE=3 SV=1	FCN51_13665	0.529443	0.0180492	Down
fig_HN.69	Cytochrome bd ubiquinol oxidase subunit OS=Acetobacter pasteurianus subsp. pasteurianus OX=481145 GN=S1001342_02708 PE=3 SV=1	S1001342_02708	0.5325	8.79253e-05	Down
fig_HN.72	Nitrogen regulatory protein NtrP OS=Acetobacter pasteurianus (strain NBRC 105184 / IFO 3283-01) OX=634452 GN=ntrP PE=4 SV=1	ntrP	1.57104	0.0297829	Up
fig_HN.83	Histone-like bacterial DNA-binding protein HU OS=Acetobacter pasteurianus (strain NBRC 105184 / IFO 3283-01) OX=634452 GN=hu PE=3 SV=1	hu	2.33614	8.76689e-06	Up
fig_HN.85	Nucleotidyltransferase domain-containing protein OS=Acetobacter pasteurianus OX=438 GN=FCN51_14375 PE=4 SV=1	FCN51_14375	2.18505	0.000138194	Up
fig_HN.87	Winged helix-turn-helix domain-containing protein OS=Acetobacter pasteurianus OX=438 GN=FCN51_14365 PE=4 SV=1	FCN51_14365	0.35743	0.000814144	Down
fig_HN.90	HhH-GPD domain-containing protein OS=Acetobacter pasteurianus NBRC 3299 OX=1226665 GN=NBRC3299_2787 PE=4 SV=1	NBRC3299_2787	0.335089	0.00061523	Down
fig_HN.92	DNA-3-methyladenine glycosylase II OS=Acetobacter pasteurianus subsp. pasteurianus OX=481145 GN=S1001342_02745 PE=4 SV=1	S1001342_02745	0.659568	0.0013651	Down
fig_HN.94	nitric oxide dioxygenase OS=Acetobacter pasteurianus NBRC 3278 OX=1226660 GN=NBRC3278_2749 PE=3 SV=1	NBRC3278_2749	0.529846	7.95934e-06	Down
fig_HN.95	Rrf2 family transcriptional regulator OS=Acetobacter pasteurianus OX=438 GN=BJI49_13695 PE=4 SV=1	BJI49_13695	0.297844	0.000410018	Down
fig_HN.103	TonB-dependent receptor OS=Acetobacter pasteurianus OX=438 GN=FCN51_14275 PE=3 SV=1	FCN51_14275	1.79336	0.000319728	Up
fig_HN.130	3-oxoacyl-[acyl-carrier-protein] reductase OS=Acetobacter pasteurianus subsp. pasteurianus LMG 1262 = NBRC 106471 OX=940265 GN=NBRC106471_2817 PE=4 SV=1	NBRC106471_2817	1.56967	0.00112805	Up
fig_HN.133	Transposase OS=Acetobacter pasteurianus (strain NBRC 105184 / IFO 3283-01) OX=634452 GN=APA01_15860 PE=4 SV=1	APA01_15860	2.23849	0.0181466	Up
fig_HN.134	Bifunctional antitoxin/transcriptional repressor RelB OS=Acetobacter pasteurianus NBRC 3299 OX=1226665 GN=NBRC3299_2800 PE=3 SV=1	NBRC3299_2800	1.52145	0.019718	Up
fig_HN.135	Translation repressor RelE/RelB/StbE OS=Acetobacter pasteurianus (strain NBRC 105184 / IFO 3283-01) OX=634452 GN=relEB PE=3 SV=1	relEB	0.490788	0.0125603	Down
fig_HN.136	Oleate hydratase OS=Acetobacter pasteurianus OX=438 GN=FCN51_14115 PE=4 SV=1	FCN51_14115	0.317155	4.51393e-05	Down
fig_HN.137	Oleate hydratase OS=Acetobacter pasteurianus subsp. pasteurianus LMG 1262 = NBRC 106471 OX=940265 GN=NBRC106471_2779 PE=4 SV=1	NBRC106471_2779	0.478814	0.00196893	Down
fig_HN.150	HTH-type transcriptional regulator MetR OS=Acetobacter pasteurianus OX=438 GN=FCN51_14040 PE=3 SV=1	FCN51_14040	0.374728	4.78688e-05	Down
fig_HN.157	Arsenate reductase OS=Acetobacter pasteurianus (strain NBRC 105184 / IFO 3283-01) OX=634452 GN=APA01_42360 PE=3 SV=1	APA01_42360	3.90107	7.76923e-05	Up
fig_HN.159	site-specific DNA-methyltransferase (adenine-specific) OS=Acetobacter pasteurianus OX=438 GN=FCN51_13995 PE=3 SV=1	FCN51_13995	0.518366	0.00151095	Down
fig_HN.160	Nucleotidyltransferase OS=Acetobacter pasteurianus (strain NBRC 105184 / IFO 3283-01) OX=634452 GN=APA01_41880 PE=4 SV=1	APA01_41880	0.56225	0.00102413	Down
fig_HN.167	TetR/AcrR family transcriptional regulator OS=Acetobacter pasteurianus OX=438 GN=FCN51_13950 PE=4 SV=1	FCN51_13950	0.489323	1.26422e-05	Down
fig_HN.414	Transposase (Fragment) OS=Acetobacter pasteurianus OX=438 GN=DB34_14735 PE=4 SV=1	DB34_14735	2.73919	0.0193946	Up
fig_HN.559	IS66 family transposase OS=Acetobacter pasteurianus OX=438 GN=FCN51_13050 PE=4 SV=1	FCN51_13050	0.432368	1.86333e-05	Down
fig_HN.570	Lipoprotein OS=Acetobacter pasteurianus subsp. pasteurianus LMG 1262 = NBRC 106471 OX=940265 GN=NBRC106471_1456 PE=4 SV=1	NBRC106471_1456	1.7208	0.0126796	Up
fig_HN.571	TolC family protein OS=Acetobacter pasteurianus OX=438 GN=FCN51_13105 PE=3 SV=1	FCN51_13105	1.79528	0.000157566	Up
fig_HN.572	Efflux RND transporter periplasmic adaptor subunit OS=Acetobacter pasteurianus OX=438 GN=FCN51_13110 PE=3 SV=1	FCN51_13110	2.6295	6.42599e-06	Up
fig_HN.590	Alpha-D-glucose phosphate-specific phosphoglucomutase OS=Acetobacter pasteurianus OX=438 GN=FCN51_13195 PE=3 SV=1	FCN51_13195	1.53699	2.33805e-06	Up
fig_HN.593	SRPBCC family protein OS=Acetobacter pasteurianus OX=438 GN=FCN51_13210 PE=4 SV=1	FCN51_13210	0.637043	0.0376081	Down
fig_HN.594	SDR family oxidoreductase OS=Acetobacter pasteurianus OX=438 GN=FCN51_13215 PE=4 SV=1	FCN51_13215	1.87316	0.000503481	Up
fig_HN.596	SDR family oxidoreductase OS=Acetobacter pasteurianus OX=438 GN=bdcA PE=4 SV=1	bdcA	1.6476	0.0467169	Up
fig_HN.599	Formyl-CoA:oxalate CoA-transferase OS=Acetobacter pasteurianus 386B OX=1266844 GN=frc PE=3 SV=1	frc	0.539108	4.44605e-06	Down
fig_HN.601	CoA:oxalate CoA-transferase OS=Acetobacter pasteurianus OX=438 GN=FCN51_13245 PE=4 SV=1	FCN51_13245	0.64203	0.00122129	Down
fig_HN.609	NAD(P)-dependent alcohol dehydrogenase OS=Acetobacter pasteurianus OX=438 GN=FCN51_13280 PE=3 SV=1	FCN51_13280	0.625194	0.00149943	Down
fig_HN.610	TonB-dependent receptor plug OS=Acetobacter pasteurianus 386B OX=1266844 GN=APA386B_495 PE=3 SV=1	APA386B_495	2.4453	0.000890496	Up
fig_HN.611	Hedgehog/Intein (Hint) domain-containing protein OS=Acetobacter pasteurianus OX=438 GN=FCN51_13290 PE=4 SV=1	FCN51_13290	4.01304	0.000426796	Up
fig_HN.621	Aspartate-alanine antiporter OS=Acetobacter pasteurianus OX=438 GN=aspT PE=3 SV=1	aspT	0.526242	4.90776e-05	Down
fig_HN.622	Aminotransferase OS=Acetobacter pasteurianus 386B OX=1266844 GN=APA386B_482 PE=3 SV=1	APA386B_482	0.493546	9.92077e-06	Down
fig_HN.623	Asparaginase OS=Acetobacter pasteurianus OX=438 GN=FCN51_13340 PE=3 SV=1	FCN51_13340	2.61166	0.000213218	Up
fig_HN.624	Transporter OS=Acetobacter pasteurianus (strain NBRC 105184 / IFO 3283-01) OX=634452 GN=APA01_15470 PE=4 SV=1	APA01_15470	2.01578	0.000207957	Up
fig_HN.636	Ferrichrome siderophore receptor FcuA OS=Acetobacter pasteurianus 386B OX=1266844 GN=fcuA PE=3 SV=1	fcuA	2.47067	0.000100479	Up
fig_HN.641	TolC family protein OS=Acetobacter pasteurianus OX=438 GN=FCN51_13420 PE=3 SV=1	FCN51_13420	2.25372	0.00078328	Up
fig_HN.647	PadR family transcriptional regulator OS=Acetobacter pasteurianus OX=438 GN=FCN51_13445 PE=4 SV=1	FCN51_13445	1.50261	0.000829844	Up
fig_HN.648	DUF1442 domain-containing protein OS=Acetobacter pasteurianus OX=438 GN=FCN51_13450 PE=4 SV=1	FCN51_13450	1.61626	0.0337729	Up
fig_HN.649	Siderophore-interacting protein OS=Acetobacter pasteurianus OX=438 GN=FCN51_13455 PE=4 SV=1	FCN51_13455	1.79772	0.0026374	Up
fig_HN.651	Tannase/feruloyl esterase family alpha/beta hydrolase OS=Acetobacter pasteurianus OX=438 GN=FCN51_13465 PE=3 SV=1	FCN51_13465	1.59525	0.0001099	Up
fig_HN.652	DUF3500 domain-containing protein OS=Acetobacter pasteurianus OX=438 GN=FCN51_13470 PE=4 SV=1	FCN51_13470	3.11933	4.89757e-05	Up
fig_HN.655	phospholipase C OS=Acetobacter pasteurianus OX=438 GN=FCN51_13485 PE=3 SV=1	FCN51_13485	0.658148	0.000294361	Down
fig_HN.656	Purine nucleoside permease OS=Acetobacter pasteurianus OX=438 GN=FCN51_13490 PE=4 SV=1	FCN51_13490	1.82877	0.00478246	Up
fig_HN.660	ABC transporter ATP-binding protein OS=Acetobacter pasteurianus OX=438 GN=FCN51_13510 PE=4 SV=1	FCN51_13510	0.353576	0.00024982	Down
fig_HN.662	ABC transporter permease OS=Acetobacter pasteurianus OX=438 GN=FCN51_13520 PE=3 SV=1	FCN51_13520	0.611823	0.00533051	Down
fig_HN.664	Peptide ABC transporter substrate-binding protein OS=Acetobacter pasteurianus subsp. pasteurianus LMG 1262 = NBRC 106471 OX=940265 GN=NBRC106471_1375 PE=3 SV=1	NBRC106471_1375	1.94735	0.000407863	Up
fig_HN.665	Inosine-5'-monophosphate dehydrogenase OS=Acetobacter pasteurianus (strain NBRC 105184 / IFO 3283-01) OX=634452 GN=guaB PE=3 SV=1	guaB	1.7995	8.58019e-06	Up
fig_HN.667	Na+/H+ antiporter OS=Acetobacter pasteurianus NBRC 3188 OX=1226663 GN=cvrA PE=4 SV=1	cvrA	0.587454	0.000148116	Down
fig_HN.668	YkuD domain-containing protein OS=Acetobacter pasteurianus NBRC 3278 OX=1226660 GN=NBRC3278_1409 PE=4 SV=1	NBRC3278_1409	0.617901	0.00116511	Down
fig_HN.752	Cytochrome c-552 class I OS=Acetobacter pasteurianus NBRC 3299 OX=1226665 GN=cytC PE=4 SV=1	cytC	2.00656	0.000224025	Up
fig_HN.753	Peptidyl-prolyl cis-trans isomerase OS=Acetobacter pasteurianus 386B OX=1266844 GN=mip PE=3 SV=1	mip	2.50483	1.3681e-06	Up
fig_HN.754	Peptidyl-prolyl cis-trans isomerase OS=Acetobacter pasteurianus 386B OX=1266844 GN=mip PE=3 SV=1	mip	2.73209	3.06676e-05	Up
fig_HN.757	Uncharacterized protein	--	1.91725	0.00192365	Up
fig_HN.761	Geranylgeranyl pyrophosphate synthase OS=Acetobacter pasteurianus NBRC 3278 OX=1226660 GN=ispA PE=3 SV=1	ispA	1.75275	0.000155974	Up
fig_HN.762	Exodeoxyribonuclease 7 small subunit OS=Acetobacter pasteurianus 386B OX=1266844 GN=xseB PE=3 SV=1	xseB	1.84222	0.000341566	Up
fig_HN.768	Exopolyphosphatase OS=Acetobacter pasteurianus NBRC 3188 OX=1226663 GN=ppx PE=4 SV=1	ppx	0.445677	0.0121585	Down
fig_HN.769	Formate dehydrogenase alpha subunit OS=Acetobacter pasteurianus (strain NBRC 105184 / IFO 3283-01) OX=634452 GN=APA01_14860 PE=3 SV=1	APA01_14860	0.564047	3.24713e-06	Down
fig_HN.771	Formate dehydrogenase subunit gamma OS=Acetobacter pasteurianus NBRC 3188 OX=1226663 GN=fdhI PE=3 SV=1	fdhI	0.425413	1.40238e-05	Down
fig_HN.772	Formate dehydrogenase accessory protein OS=Acetobacter pasteurianus NBRC 3188 OX=1226663 GN=fdhE PE=4 SV=1	fdhE	0.469045	3.72104e-05	Down
fig_HN.780	TetR family transcriptional regulator OS=Acetobacter pasteurianus NBRC 3188 OX=1226663 GN=tetR PE=4 SV=1	tetR	0.405892	1.69421e-05	Down
fig_HN.782	Glutamate synthase (NADPH) OS=Acetobacter pasteurianus 386B OX=1266844 GN=gltA PE=4 SV=1	gltA	0.649426	4.05086e-05	Down
fig_HN.783	Pyruvate ferredoxin/flavodoxin oxidoreductase OS=Acetobacter pasteurianus (strain NBRC 105184 / IFO 3283-01) OX=634452 GN=APA01_14730 PE=3 SV=1	APA01_14730	0.386705	5.8416e-06	Down
fig_HN.784	Pyruvate ferredoxin/flavodoxin oxidoreductase OS=Acetobacter pasteurianus NBRC 3278 OX=1226660 GN=nifJ PE=3 SV=1	nifJ	0.367435	1.00447e-06	Down
fig_HN.785	Dihydroorotate dehydrogenase OS=Acetobacter pasteurianus 386B OX=1266844 GN=APA386B_337 PE=4 SV=1	APA386B_337	0.637128	0.000134739	Down
fig_HN.786	Phosphate acetyltransferase OS=Acetobacter pasteurianus subsp. pasteurianus LMG 1262 = NBRC 106471 OX=940265 GN=pta PE=3 SV=1	pta	1.78218	0.000715004	Up
fig_HN.787	Acetate kinase OS=Acetobacter pasteurianus subsp. pasteurianus LMG 1262 = NBRC 106471 OX=940265 GN=ackA PE=3 SV=1	ackA	0.418504	0.000179832	Down
fig_HN.799	Transcriptional regulator OS=Acetobacter pasteurianus NBRC 3278 OX=1226660 GN=NBRC3278_1348 PE=4 SV=1	NBRC3278_1348	0.492168	0.000635506	Down
fig_HN.800	Porin OS=Acetobacter pasteurianus NBRC 3278 OX=1226660 GN=NBRC3278_1347 PE=4 SV=1	NBRC3278_1347	1.85184	0.000115546	Up
fig_HN.801	Fumarate hydratase class II OS=Acetobacter pasteurianus NBRC 3188 OX=1226663 GN=fumC PE=3 SV=1	fumC	0.617161	9.45276e-08	Down
fig_HN.802	Stress responsive protein OS=Acetobacter pasteurianus OX=438 GN=BJI49_11355 PE=4 SV=1	BJI49_11355	1.81739	0.00323909	Up
fig_HN.809	Precorrin-6X reductase OS=Acetobacter pasteurianus 386B OX=1266844 GN=cobK PE=4 SV=1	cobK	1.80449	0.0286511	Up
fig_HN.812	Precorrin-4 C11-methyltransferase OS=Acetobacter pasteurianus subsp. pasteurianus LMG 1262 = NBRC 106471 OX=940265 GN=cobM PE=3 SV=1	cobM	1.84545	0.00133247	Up
fig_HN.813	Cobalt-precorrin-5B C(1)-methyltransferase OS=Acetobacter pasteurianus 386B OX=1266844 GN=cbiD PE=3 SV=1	cbiD	2.29952	0.00148829	Up
fig_HN.820	Excinuclease ABC subunit A OS=Acetobacter pasteurianus NBRC 3188 OX=1226663 GN=uvrA PE=4 SV=1	uvrA	0.362431	2.1321e-06	Down
fig_HN.841	DUF4142 domain-containing protein OS=Acetobacter pasteurianus 386B OX=1266844 GN=APA386B_235 PE=4 SV=1	APA386B_235	1.91742	6.75588e-06	Up
fig_HN.852	Antibiotic biosynthesis monooxygenase OS=Acetobacter pasteurianus OX=438 GN=BJI49_08865 PE=4 SV=1	BJI49_08865	1.68996	0.0209235	Up
fig_HN.857	Putative DNA helicase OS=Acetobacter pasteurianus 386B OX=1266844 GN=APA386B_221 PE=4 SV=1	APA386B_221	0.452897	0.000852646	Down
fig_HN.860	Urea amidolyase OS=Acetobacter pasteurianus NBRC 3188 OX=1226663 GN=NBRC3188_1262 PE=4 SV=1	NBRC3188_1262	0.535424	3.08418e-05	Down
fig_HN.879	Transcriptional regulator LysR OS=Acetobacter pasteurianus (strain NBRC 105184 / IFO 3283-01) OX=634452 GN=lysR PE=3 SV=1	lysR	0.478004	0.000262828	Down
fig_HN.908	YbaK/aminoacyl-tRNA synthetase-associated domain-containing protein OS=Acetobacter pasteurianus OX=438 GN=SRCM100623_02227 PE=4 SV=1	SRCM100623_02227	2.31926	0.00335629	Up
fig_HN.911	Outer membrane protein OS=Acetobacter pasteurianus (strain NBRC 105184 / IFO 3283-01) OX=634452 GN=APA01_13430 PE=4 SV=1	APA01_13430	1.85589	0.000269823	Up
fig_HN.915	DUF2252 domain-containing protein OS=Acetobacter pasteurianus (strain NBRC 105184 / IFO 3283-01) OX=634452 GN=APA01_13390 PE=4 SV=1	APA01_13390	0.455256	0.00189224	Down
fig_HN.928	TonB-dependent siderophore receptor OS=Acetobacter pasteurianus 386B OX=1266844 GN=fhuE PE=3 SV=1	fhuE	1.73203	0.000951862	Up
fig_HN.930	Phosphomethylpyrimidine kinase OS=Acetobacter pasteurianus 386B OX=1266844 GN=thiD PE=4 SV=1	thiD	1.83795	0.00015369	Up
fig_HN.931	Amidohydrolase OS=Acetobacter pasteurianus 386B OX=1266844 GN=APA386B_160 PE=4 SV=1	APA386B_160	1.81415	0.000217347	Up
fig_HN.932	Acetyltransferase OS=Acetobacter pasteurianus (strain NBRC 105184 / IFO 3283-01) OX=634452 GN=APA01_13240 PE=4 SV=1	APA01_13240	0.584452	0.0275662	Down
fig_HN.933	Amidohydrolase OS=Acetobacter pasteurianus 386B OX=1266844 GN=APA386B_159 PE=4 SV=1	APA386B_159	1.57329	0.000856169	Up
fig_HN.940	HTH hxlR-type domain-containing protein OS=Acetobacter pasteurianus 386B OX=1266844 GN=APA386B_153 PE=4 SV=1	APA386B_153	0.519716	0.000375201	Down
fig_HN.944	Signal peptide-containing protein OS=Acetobacter pasteurianus 386B OX=1266844 GN=APA386B_149 PE=3 SV=1	APA386B_149	4.06288	2.78356e-06	Up
fig_HN.947	Squalene-hopene cyclase OS=Acetobacter pasteurianus NBRC 3188 OX=1226663 GN=shc PE=4 SV=1	shc	0.496507	3.23941e-05	Down
fig_HN.951	Secretion system type I outer membrane efflux pump lipoprotein NodT OS=Acetobacter pasteurianus NBRC 3188 OX=1226663 GN=nodT PE=3 SV=1	nodT	1.62697	0.00271376	Up
fig_HN.966	LysR family transcriptional regulator OS=Acetobacter pasteurianus 386B OX=1266844 GN=lysR PE=3 SV=1	lysR	0.658133	0.00402993	Down
fig_HN.971	5-hydroxyisourate hydrolase OS=Acetobacter pasteurianus 386B OX=1266844 GN=APA386B_127 PE=3 SV=1	APA386B_127	1.86858	0.000746793	Up
fig_HN.973	Xanthine dehydrogenase XdhA OS=Acetobacter pasteurianus subsp. pasteurianus LMG 1262 = NBRC 106471 OX=940265 GN=xdhA PE=4 SV=1	xdhA	0.433974	0.000142006	Down
fig_HN.974	Xanthine dehydrogenase molybdopterin binding subunit OS=Acetobacter pasteurianus 386B OX=1266844 GN=xdhB PE=4 SV=1	xdhB	0.472078	0.000152535	Down
fig_HN.979	Serine--pyruvate aminotransferase OS=Acetobacter pasteurianus NBRC 3278 OX=1226660 GN=NBRC3278_1225 PE=4 SV=1	NBRC3278_1225	0.520771	0.00177862	Down
fig_HN.981	TonB-dependent receptor OS=Acetobacter pasteurianus 386B OX=1266844 GN=APA386B_117 PE=4 SV=1	APA386B_117	2.00599	0.00633368	Up
fig_HN.984	2OG-Fe(II) oxygenase OS=Acetobacter pasteurianus (strain NBRC 105184 / IFO 3283-01) OX=634452 GN=APA01_12800 PE=3 SV=1	APA01_12800	0.61893	0.0283776	Down
fig_HN.994	Alkylphosphonate uptake protein PhnA OS=Acetobacter pasteurianus 386B OX=1266844 GN=phnA PE=3 SV=1	phnA	2.07047	0.000150327	Up
fig_HN.997	ABC transporter ATP-binding protein OS=Acetobacter pasteurianus (strain NBRC 105184 / IFO 3283-01) OX=634452 GN=APA01_12680 PE=4 SV=1	APA01_12680	0.614184	0.00184856	Down
fig_HN.998	Two-component response regulator OS=Acetobacter pasteurianus 386B OX=1266844 GN=tcrX PE=4 SV=1	tcrX	1.65442	0.00252066	Up
fig_HN.1002	histidine kinase OS=Acetobacter pasteurianus 386B OX=1266844 GN=APA386B_99 PE=4 SV=1	APA386B_99	0.481777	0.000110647	Down
fig_HN.1003	Putative transport ATP-binding protein CydD OS=Acetobacter pasteurianus 386B OX=1266844 GN=cydD PE=4 SV=1	cydD	0.571722	0.000245052	Down
fig_HN.1004	Putative transport ATP-binding protein CydD OS=Acetobacter pasteurianus 386B OX=1266844 GN=cydD PE=4 SV=1	cydD	0.525471	0.00123162	Down
fig_HN.1005	ABC transporter ATP-binding protein CydC OS=Acetobacter pasteurianus NBRC 3188 OX=1226663 GN=cydC PE=4 SV=1	cydC	0.592247	0.00129185	Down
fig_HN.1006	ABC transporter ATP-binding protein OS=Acetobacter pasteurianus (strain NBRC 105184 / IFO 3283-01) OX=634452 GN=APA01_12610 PE=4 SV=1	APA01_12610	0.523482	9.45053e-05	Down
fig_HN.1007	OmpA-like domain-containing protein OS=Acetobacter pasteurianus (strain NBRC 105184 / IFO 3283-01) OX=634452 GN=APA01_12600 PE=4 SV=1	APA01_12600	2.4304	0.000172006	Up
fig_HN.1012	Glycerol-3-phosphate dehydrogenase OS=Acetobacter pasteurianus 386B OX=1266844 GN=glpD PE=3 SV=1	glpD	0.36066	3.29692e-07	Down
fig_HN.1014	Glycerol kinase OS=Acetobacter pasteurianus 386B OX=1266844 GN=glpK PE=3 SV=1	glpK	0.650931	0.000101578	Down
fig_HN.1018	Transcription antitermination protein NusB OS=Acetobacter pasteurianus 386B OX=1266844 GN=nusB PE=3 SV=1	nusB	2.33112	4.71091e-05	Up
fig_HN.1019	Thiamine-monophosphate kinase OS=Acetobacter pasteurianus 386B OX=1266844 GN=thiL PE=3 SV=1	thiL	1.59075	0.0196634	Up
fig_HN.1020	N-acetyltransferase domain-containing protein OS=Acetobacter pasteurianus (strain NBRC 105184 / IFO 3283-01) OX=634452 GN=APA01_12500 PE=4 SV=1	APA01_12500	0.457244	0.000266737	Down
fig_HN.1021	Oxidoreductase OS=Acetobacter pasteurianus (strain NBRC 105184 / IFO 3283-01) OX=634452 GN=APA01_12490 PE=4 SV=1	APA01_12490	0.581592	4.08507e-05	Down
fig_HN.1022	Uncharacterized protein	--	0.580083	0.0111964	Down
fig_HN.1023	Uncharacterized protein	--	11.4797	4.22816e-07	Up
fig_HN.1039	Phage protein OS=Acetobacter pasteurianus NBRC 3188 OX=1226663 GN=NBRC3188_1754 PE=4 SV=1	NBRC3188_1754	1.5576	0.0105676	Up
fig_HN.1078	Type I secretion outer membrane protein, TolC OS=Acetobacter pasteurianus 386B OX=1266844 GN=tolC PE=3 SV=1	tolC	2.72589	8.47819e-06	Up
fig_HN.1079	DUF2497 domain-containing protein OS=Acetobacter pasteurianus 386B OX=1266844 GN=APA386B_78 PE=4 SV=1	APA386B_78	1.56939	0.0367791	Up
fig_HN.1081	Valine--tRNA ligase OS=Acetobacter pasteurianus subsp. pasteurianus LMG 1262 = NBRC 106471 OX=940265 GN=valS PE=3 SV=1	valS	0.359117	6.19258e-07	Down
fig_HN.1083	Lipoprotein-releasing system ATP-binding protein LolD OS=Acetobacter pasteurianus subsp. pasteurianus OX=481145 GN=S1001342_02659 PE=4 SV=1	S1001342_02659	0.573567	0.000548293	Down
fig_HN.1084	ABC transporter related protein OS=Acetobacter pasteurianus 386B OX=1266844 GN=APA386B_74 PE=4 SV=1	APA386B_74	0.452927	0.000200941	Down
fig_HN.1087	Anion transporter permease OS=Acetobacter pasteurianus NBRC 3188 OX=1226663 GN=NBRC3188_1121 PE=3 SV=1	NBRC3188_1121	0.580702	0.0132999	Down
fig_HN.1088	Deoxyuridine 5'-triphosphate nucleotidohydrolase OS=Acetobacter pasteurianus NBRC 3188 OX=1226663 GN=dut PE=3 SV=1	dut	2.88852	3.38265e-06	Up
fig_HN.1092	Small ribosomal subunit protein bS20 OS=Acetobacter pasteurianus 386B OX=1266844 GN=rpsT PE=3 SV=1	rpsT	1.54928	0.000844618	Up
fig_HN.1094	Chromosomal replication initiator protein DnaA OS=Acetobacter pasteurianus NBRC 3299 OX=1226665 GN=dnaA PE=3 SV=1	dnaA	0.365992	0.000817308	Down
fig_HN.1095	Chromosomal replication initiator protein DnaA OS=Acetobacter pasteurianus (strain NBRC 105184 / IFO 3283-01) OX=634452 GN=dnaA PE=3 SV=1	dnaA	0.398367	0.000178508	Down
fig_HN.1098	DNA gyrase subunit B OS=Acetobacter pasteurianus OX=438 GN=gyrB PE=3 SV=1	gyrB	0.509911	0.000136672	Down
fig_HN.1099	DNA gyrase subunit B OS=Acetobacter pasteurianus OX=438 GN=gyrB PE=3 SV=1	gyrB	0.431757	1.34578e-06	Down
fig_HN.1100	2-dehydro-3-deoxyphosphooctonate aldolase OS=Acetobacter pasteurianus OX=438 GN=kdsA PE=3 SV=1	kdsA	2.75193	1.32587e-05	Up
fig_HN.1101	CTP synthase OS=Acetobacter pasteurianus 386B OX=1266844 GN=pyrG PE=3 SV=1	pyrG	0.553628	9.62937e-06	Down
fig_HN.1103	Triosephosphate isomerase OS=Acetobacter pasteurianus OX=438 GN=tpiA PE=3 SV=1	tpiA	2.29605	7.77115e-05	Up
fig_HN.1108	Anthranilate phosphoribosyltransferase OS=Acetobacter pasteurianus OX=438 GN=trpD PE=3 SV=1	trpD	1.74821	0.00433576	Up
fig_HN.1110	Cyclic pyranopterin monophosphate synthase OS=Acetobacter pasteurianus (strain NBRC 105184 / IFO 3283-01) OX=634452 GN=moaC PE=3 SV=1	moaC	1.77242	0.0428902	Up
fig_HN.1111	Pyruvate dehydrogenase E1 component subunit alpha OS=Acetobacter pasteurianus 386B OX=1266844 GN=pdhA PE=4 SV=1	pdhA	0.583893	1.29879e-05	Down
fig_HN.1113	Acetyltransferase component of pyruvate dehydrogenase complex OS=Acetobacter pasteurianus OX=438 GN=FCN51_02225 PE=3 SV=1	FCN51_02225	0.631209	0.000539034	Down
fig_HN.1114	Dihydrolipoyl dehydrogenase OS=Acetobacter pasteurianus OX=438 GN=lpdA PE=3 SV=1	lpdA	0.629135	1.99143e-05	Down
fig_HN.1118	Type II toxin-antitoxin system RatA family toxin OS=Acetobacter pasteurianus OX=438 GN=FCN51_02240 PE=3 SV=1	FCN51_02240	0.416409	3.1629e-05	Down
fig_HN.1119	Dihydrolipoyllysine-residue succinyltransferase OS=Acetobacter pasteurianus subsp. pasteurianus OX=481145 GN=S1001342_00021 PE=4 SV=1	S1001342_00021	11.2511	4.51579e-05	Up
fig_HN.1124	Adenylosuccinate lyase OS=Acetobacter pasteurianus 386B OX=1266844 GN=purB PE=3 SV=1	purB	0.365048	9.8475e-07	Down
fig_HN.1125	Phosphoribosylaminoimidazole-succinocarboxamide synthase OS=Acetobacter pasteurianus 386B OX=1266844 GN=purC PE=3 SV=1	purC	0.549738	0.000433271	Down
fig_HN.1126	Phosphoribosylformylglycinamidine synthase subunit PurS OS=Acetobacter pasteurianus 386B OX=1266844 GN=purS PE=3 SV=1	purS	2.08683	1.50501e-05	Up
fig_HN.1128	Phosphoribosylformylglycinamidine synthase subunit PurQ OS=Acetobacter pasteurianus OX=438 GN=purQ PE=3 SV=1	purQ	1.75099	6.49462e-05	Up
fig_HN.1130	BolA family protein OS=Acetobacter pasteurianus 386B OX=1266844 GN=bolA PE=3 SV=1	bolA	3.70927	0.00117402	Up
fig_HN.1131	Glutaredoxin OS=Acetobacter pasteurianus 386B OX=1266844 GN=APA386B_2721 PE=3 SV=1	APA386B_2721	1.85991	0.000410299	Up
fig_HN.1135	Phospholipase D OS=Acetobacter pasteurianus OX=438 GN=cls PE=4 SV=1	cls	0.446137	0.000103899	Down
fig_HN.1136	Endonuclease/exonuclease/phosphatase domain-containing protein OS=Acetobacter pasteurianus (strain NBRC 105184 / IFO 3283-01)OX=634452 GN=APA01_11960 PE=4 SV=1	APA01_11960	0.327684	0.000453116	Down
fig_HN.1138	Sulfurtransferase OS=Acetobacter pasteurianus OX=438 GN=FCN51_02335 PE=4 SV=1	FCN51_02335	1.92957	0.000322645	Up
fig_HN.1141	D-3-phosphoglycerate dehydrogenase OS=Acetobacter pasteurianus 386B OX=1266844 GN=serA PE=3 SV=1	serA	0.383598	4.16408e-06	Down
fig_HN.1144	3-deoxy-D-manno-octulosonate cytidylyltransferase OS=Acetobacter pasteurianus NBRC 3188 OX=1226663 GN=kdsB PE=4 SV=1	kdsB	2.46946	3.29956e-06	Up
fig_HN.1146	4-hydroxy-tetrahydrodipicolinate synthase OS=Acetobacter pasteurianus (strain NBRC 105184 / IFO 3283-01) OX=634452 GN=dapA PE=3 SV=1	dapA	1.7618	3.92816e-05	Up
fig_HN.1147	SsrA-binding protein OS=Acetobacter pasteurianus 386B OX=1266844 GN=smpB PE=3 SV=1	smpB	0.42571	0.00054611	Down
fig_HN.1148	Cold-shock DNA-binding domain protein OS=Acetobacter pasteurianus subsp. pasteurianus LMG 1262 = NBRC 106471 OX=940265 GN=cspE PE=4 SV=1	cspE	2.2726	3.12775e-06	Up
fig_HN.1151	Outer membrane protein OS=Acetobacter pasteurianus 386B OX=1266844 GN=APA386B_2704 PE=4 SV=1	APA386B_2704	2.28274	6.92892e-05	Up
fig_HN.1157	Malonyl CoA-acyl carrier protein transacylase OS=Acetobacter pasteurianus OX=438 GN=fabD PE=3 SV=1	fabD	2.06486	0.000115306	Up
fig_HN.1158	Malonyl CoA-acyl carrier protein transacylase OS=Acetobacter pasteurianus 386B OX=1266844 GN=fabD PE=3 SV=1	fabD	2.58215	0.000226533	Up
fig_HN.1159	3-oxoacyl-[acyl-carrier-protein] reductase OS=Acetobacter pasteurianus 386B OX=1266844 GN=fabG PE=3 SV=1	fabG	2.3115	1.33048e-05	Up
fig_HN.1161	Acyl carrier protein OS=Acetobacter pasteurianus 386B OX=1266844 GN=acpP PE=3 SV=1	acpP	2.05592	0.000208235	Up
fig_HN.1164	Ysc84 actin-binding domain-containing protein OS=Acetobacter pasteurianus 386B OX=1266844 GN=APA386B_2691 PE=4 SV=1	APA386B_2691	2.06296	3.33611e-07	Up
fig_HN.1165	Myo-inositol-1(Or 4)-monophosphatase OS=Acetobacter pasteurianus 386B OX=1266844 GN=suhB PE=4 SV=1	suhB	1.53826	0.00067138	Up
fig_HN.1166	Lauroyl acyltransferase OS=Acetobacter pasteurianus OX=438 GN=FCN51_02450 PE=4 SV=1	FCN51_02450	0.496902	0.000118557	Down
fig_HN.1168	3-deoxy-D-manno-octulosonic acid transferase OS=Acetobacter pasteurianus OX=438 GN=FCN51_02460 PE=4 SV=1	FCN51_02460	0.446682	0.00195466	Down
fig_HN.1171	Assimilatory sulfite reductase (NADPH) OS=Acetobacter pasteurianus OX=438 GN=FCN51_02470 PE=4 SV=1	FCN51_02470	0.464994	7.41902e-07	Down
fig_HN.1172	DUF2849 domain-containing protein OS=Acetobacter pasteurianus OX=438 GN=FCN51_02475 PE=4 SV=1	FCN51_02475	2.48795	8.18679e-06	Up
fig_HN.1174	Sulfate adenylyltransferase subunit 2 OS=Acetobacter pasteurianus 386B OX=1266844 GN=cysD PE=3 SV=1	cysD	0.503032	9.06186e-06	Down
fig_HN.1175	Adenosine 5'-phosphosulfate reductase OS=Acetobacter pasteurianus 386B OX=1266844 GN=cysH PE=3 SV=1	cysH	1.6027	9.17693e-05	Up
fig_HN.1176	DUF333 domain-containing protein OS=Acetobacter pasteurianus OX=438 GN=BJI49_07985 PE=4 SV=1	BJI49_07985	1.72732	0.0315427	Up
fig_HN.1177	Biotin synthase OS=Acetobacter pasteurianus 386B OX=1266844 GN=bioB PE=3 SV=1	bioB	1.73486	0.000116968	Up
fig_HN.1178	7-carboxy-7-deazaguanine synthase OS=Acetobacter pasteurianus OX=438 GN=queE PE=3 SV=1	queE	1.93806	0.000528225	Up
fig_HN.1181	Probable malate:quinone oxidoreductase OS=Acetobacter pasteurianus (strain NBRC 105184 / IFO 3283-01) OX=634452 GN=mqo PE=3 SV=1	mqo	0.555491	2.72766e-05	Down
fig_HN.1188	Deoxyribonuclease TatD OS=Acetobacter pasteurianus (strain NBRC 105184 / IFO 3283-01) OX=634452 GN=tatD PE=3 SV=1	tatD	1.61599	0.00263122	Up
fig_HN.1189	Methionine--tRNA ligase OS=Acetobacter pasteurianus OX=438 GN=metG PE=3 SV=1	metG	0.413464	7.61721e-06	Down
fig_HN.1190	DNA polymerase III subunit delta OS=Acetobacter pasteurianus OX=438 GN=FCN51_02565 PE=4 SV=1	FCN51_02565	0.532507	0.000659512	Down
fig_HN.1191	Thymidylate kinase OS=Acetobacter pasteurianus OX=438 GN=tmk PE=3 SV=1	tmk	1.93512	1.75297e-07	Up
fig_HN.1197	ATP-grasp domain-containing protein OS=Acetobacter pasteurianus OX=438 GN=FCN51_02595 PE=4 SV=1	FCN51_02595	0.472835	0.00217096	Down
fig_HN.1199	Undecaprenyl-diphosphatase OS=Acetobacter pasteurianus NBRC 3188 OX=1226663 GN=uppP PE=3 SV=1	uppP	0.581762	0.00862316	Down
fig_HN.1200	Toluene ABC transporter periplasmic protein OS=Acetobacter pasteurianus NBRC 3278 OX=1226660 GN=ttg2C PE=4 SV=1	ttg2C	1.89921	0.00227897	Up
fig_HN.1201	DUF4167 domain-containing protein OS=Acetobacter pasteurianus 386B OX=1266844 GN=APA386B_2656 PE=4 SV=1	APA386B_2656	2.93445	0.000102306	Up
fig_HN.1211	Ubiquinone biosynthesis O-methyltransferase OS=Acetobacter pasteurianus OX=438 GN=ubiG PE=3 SV=1	ubiG	0.584657	4.45375e-05	Down
fig_HN.1213	DUF2147 domain-containing protein OS=Acetobacter pasteurianus OX=438 GN=FCN51_02675 PE=4 SV=1	FCN51_02675	5.05206	0.000183368	Up
fig_HN.1215	DUF1178 family protein OS=Acetobacter pasteurianus OX=438 GN=FCN51_02680 PE=4 SV=1	FCN51_02680	2.50668	0.000269875	Up
fig_HN.1216	Glutaredoxin OS=Acetobacter pasteurianus 386B OX=1266844 GN=grxC PE=3 SV=1	grxC	1.9826	2.69724e-05	Up
fig_HN.1223	Outer membrane lipoprotein carrier protein LolA OS=Acetobacter pasteurianus OX=438 GN=FCN51_02725 PE=4 SV=1	FCN51_02725	1.69285	0.000752628	Up
fig_HN.1224	Stress response and cell division protein BolA OS=Acetobacter pasteurianus 386B OX=1266844 GN=bolA PE=3 SV=1	bolA	1.94731	0.00173816	Up
fig_HN.1228	Cobaltochelatase subunit CobT OS=Acetobacter pasteurianus OX=438 GN=cobT PE=4 SV=1	cobT	0.640853	0.014625	Down
fig_HN.1231	DUF2125 domain-containing protein OS=Acetobacter pasteurianus NBRC 3188 OX=1226663 GN=NBRC3188_0993 PE=4 SV=1	NBRC3188_0993	2.74101	2.85444e-05	Up
fig_HN.1232	Transcription-repair-coupling factor OS=Acetobacter pasteurianus OX=438 GN=mfd PE=3 SV=1	mfd	0.296502	4.21927e-07	Down
fig_HN.1235	ATP-dependent DNA helicase RecG OS=Acetobacter pasteurianus 386B OX=1266844 GN=recG PE=3 SV=1	recG	0.600013	0.0455277	Down
fig_HN.1237	Thiazole synthase OS=Acetobacter pasteurianus OX=438 GN=thiG PE=3 SV=1	thiG	1.51848	2.66409e-05	Up
fig_HN.1239	DUF3429 domain-containing protein OS=Acetobacter pasteurianus 386B OX=1266844 GN=APA386B_2619 PE=4 SV=1	APA386B_2619	1.6571	0.00789921	Up
fig_HN.1244	Molybdopterin molybdenumtransferase OS=Acetobacter pasteurianus OX=438 GN=FCN51_02820 PE=3 SV=1	FCN51_02820	1.61193	3.30781e-05	Up
fig_HN.1249	Adenosylmethionine-8-amino-7-oxononanoate aminotransferase OS=Acetobacter pasteurianus OX=438 GN=bioA PE=3 SV=1	bioA	0.63591	0.0328619	Down
fig_HN.1251	Molybdopterin synthase catalytic subunit OS=Acetobacter pasteurianus OX=438 GN=FCN51_02850 PE=3 SV=1	FCN51_02850	2.69887	2.51762e-05	Up
fig_HN.1252	Molybdopterin synthase sulfur carrier subunit OS=Acetobacter pasteurianus OX=438 GN=moaD PE=3 SV=1	moaD	2.84628	0.000146995	Up
fig_HN.1253	DUF3035 domain-containing protein OS=Acetobacter pasteurianus OX=438 GN=FCN51_02860 PE=4 SV=1	FCN51_02860	2.63566	0.00144945	Up
fig_HN.1254	CDP-diacylglycerol--glycerol-3-phosphate 3-phosphatidyltransferase OS=Acetobacter pasteurianus (strain NBRC 105184 / IFO 3283-01) OX=634452 GN=APA01_10860 PE=3 SV=1	APA01_10860	0.445851	0.00369802	Down
fig_HN.1255	UvrABC system protein C OS=Acetobacter pasteurianus 386B OX=1266844 GN=uvrC PE=3 SV=1	uvrC	0.389723	0.000778926	Down
fig_HN.1256	Dipeptidase OS=Acetobacter pasteurianus (strain NBRC 105184 / IFO 3283-01) OX=634452 GN=APA01_10840 PE=4 SV=1	APA01_10840	1.76736	0.00159047	Up
fig_HN.1258	DUF490 domain-containing protein OS=Acetobacter pasteurianus OX=438 GN=FCN51_02885 PE=4 SV=1	FCN51_02885	2.14281	0.000135135	Up
fig_HN.1259	DUF490 domain-containing protein OS=Acetobacter pasteurianus OX=438 GN=FCN51_02885 PE=4 SV=1	FCN51_02885	2.15789	0.000147367	Up
fig_HN.1260	Outer membrane protein assembly factor OS=Acetobacter pasteurianus OX=438 GN=FCN51_02890 PE=4 SV=1	FCN51_02890	1.99609	3.87478e-05	Up
fig_HN.1262	1-acyl-sn-glycerol-3-phosphate acyltransferase OS=Acetobacter pasteurianus NBRC 3188 OX=1226663 GN=plsC PE=4 SV=1	plsC	0.331028	3.76607e-05	Down
fig_HN.1264	PhoH family protein OS=Acetobacter pasteurianus OX=438 GN=FCN51_02905 PE=3 SV=1	FCN51_02905	1.74167	6.86879e-05	Up
fig_HN.1266	Magnesium and cobalt transporter OS=Acetobacter pasteurianus 386B OX=1266844 GN=corC PE=3 SV=1	corC	0.618668	0.000458021	Down
fig_HN.1272	Succinyl-CoA:acetate CoA transferase OS=Acetobacter pasteurianus NBRC 3188 OX=1226663 GN=aarC PE=3 SV=1	aarC	0.527406	2.52274e-06	Down
fig_HN.1275	chorismate mutase OS=Acetobacter pasteurianus OX=438 GN=FCN51_02945 PE=4 SV=1	FCN51_02945	2.26781	0.000108195	Up
fig_HN.1276	Phosphohistidine phosphatase OS=Acetobacter pasteurianus OX=438 GN=FCN51_02950 PE=4 SV=1	FCN51_02950	1.82623	0.000102218	Up
fig_HN.1277	Citrate synthase OS=Acetobacter pasteurianus OX=438 GN=gltA PE=3 SV=1	gltA	0.175284	5.36176e-07	Down
fig_HN.1282	Methyltransferase OS=Acetobacter pasteurianus 386B OX=1266844 GN=APA386B_2579 PE=4 SV=1	APA386B_2579	1.66402	0.00240593	Up
fig_HN.1283	Ribonucleoside-diphosphate reductase subunit beta OS=Acetobacter pasteurianus 386B OX=1266844 GN=nrdF PE=3 SV=1	nrdF	0.469516	3.58774e-05	Down
fig_HN.1284	Ribonucleoside-diphosphate reductase OS=Acetobacter pasteurianus 386B OX=1266844 GN=nrdA PE=3 SV=1	nrdA	0.43966	1.94235e-06	Down
fig_HN.1285	Gfo/Idh/MocA family oxidoreductase OS=Acetobacter pasteurianus OX=438 GN=FCN51_02995 PE=4 SV=1	FCN51_02995	0.34768	1.21035e-05	Down
fig_HN.1288	Protein-export membrane protein SecF OS=Acetobacter pasteurianus NBRC 3188 OX=1226663 GN=secF PE=3 SV=1	secF	0.30837	8.40271e-05	Down
fig_HN.1289	Protein-export membrane protein SecF OS=Acetobacter pasteurianus NBRC 3188 OX=1226663 GN=secF PE=3 SV=1	secF	0.546619	0.00771644	Down
fig_HN.1293	Large ribosomal subunit protein bL31 OS=Acetobacter pasteurianus 386B OX=1266844 GN=rpmE PE=3 SV=1	rpmE	1.95685	0.0013516	Up
fig_HN.1294	Heat shock protein HSP20 OS=Acetobacter pasteurianus 386B OX=1266844 GN=hspA PE=3 SV=1	hspA	3.77356	0.000137963	Up
fig_HN.1298	N5-carboxyaminoimidazole ribonucleotide mutase OS=Acetobacter pasteurianus 386B OX=1266844 GN=purE PE=3 SV=1	purE	2.83092	3.46763e-05	Up
fig_HN.1299	N5-carboxyaminoimidazole ribonucleotide synthase OS=Acetobacter pasteurianus OX=438 GN=purK PE=3 SV=1	purK	0.493833	0.000429733	Down
fig_HN.1301	DNA repair protein RadC OS=Acetobacter pasteurianus 386B OX=1266844 GN=radC PE=3 SV=1	radC	0.463006	0.0329263	Down
fig_HN.1302	DNA repair protein RadC OS=Acetobacter pasteurianus OX=438 GN=FCN51_03065 PE=4 SV=1	FCN51_03065	0.550355	0.00771594	Down
fig_HN.1303	DNA 3'-5' helicase OS=Acetobacter pasteurianus OX=438 GN=FCN51_03070 PE=3 SV=1	FCN51_03070	0.282404	4.17911e-05	Down
fig_HN.1304	Ribosomal protein L11 methyltransferase OS=Acetobacter pasteurianus (strain NBRC 105184 / IFO 3283-01) OX=634452 GN=prmA PE=3 SV=1	prmA	0.342187	3.46612e-05	Down
fig_HN.1306	Isocitrate dehydrogenase (NAD+) OS=Acetobacter pasteurianus 386B OX=1266844 GN=icd1 PE=4 SV=1	icd1	0.429751	6.66113e-05	Down
fig_HN.1309	Small ribosomal subunit protein uS4 OS=Acetobacter pasteurianus 386B OX=1266844 GN=rpsD PE=3 SV=1	rpsD	0.394804	9.56691e-07	Down
fig_HN.1312	Putative Na+/H+ antiporter OS=Acetobacter pasteurianus 386B OX=1266844 GN=APA386B_2553 PE=4 SV=1	APA386B_2553	0.51636	4.31291e-05	Down
fig_HN.1314	Lipoprotein OS=Acetobacter pasteurianus OX=438 GN=SRCM100623_01449 PE=4 SV=1	SRCM100623_01449	2.74357	0.000244707	Up
fig_HN.1316	Phosphate-binding protein PstS OS=Acetobacter pasteurianus OX=438 GN=pstS PE=3 SV=1	pstS	3.42834	2.48355e-06	Up
fig_HN.1318	Phenylalanine--tRNA ligase alpha subunit OS=Acetobacter pasteurianus 386B OX=1266844 GN=pheS PE=3 SV=1	pheS	0.569636	3.39429e-05	Down
fig_HN.1320	Large ribosomal subunit protein bL20 OS=Acetobacter pasteurianus (strain NBRC 105184 / IFO 3283-01) OX=634452 GN=rplT PE=3 SV=1	rplT	0.395186	0.000141339	Down
fig_HN.1321	Large ribosomal subunit protein bL35 OS=Acetobacter pasteurianus 386B OX=1266844 GN=rpmI PE=3 SV=1	rpmI	2.48811	0.0399788	Up
fig_HN.1324	Aldehyde dehydrogenase small subunit OS=Acetobacter pasteurianus 386B OX=1266844 GN=APA386B_2543 PE=4 SV=1	APA386B_2543	4.74459	0.000786034	Up
fig_HN.1325	Xanthine dehydrogenase family protein molybdopterin-binding subunit OS=Acetobacter pasteurianus OX=438 GN=FCN51_03170 PE=4 SV=1	FCN51_03170	1.75539	4.29035e-05	Up
fig_HN.1329	histidine kinase OS=Acetobacter pasteurianus 386B OX=1266844 GN=APA386B_2538 PE=4 SV=1	APA386B_2538	0.638559	0.000454994	Down
fig_HN.1331	histidine kinase OS=Acetobacter pasteurianus (strain NBRC 105184 / IFO 3283-01) OX=634452 GN=APA01_10210 PE=4 SV=1	APA01_10210	0.494795	2.08003e-05	Down
fig_HN.1332	Uncharacterized protein	--	0.65929	0.0132218	Down
fig_HN.1336	YdcF family protein OS=Acetobacter pasteurianus OX=438 GN=FCN51_03220 PE=4 SV=1	FCN51_03220	0.469065	5.77923e-05	Down
fig_HN.1337	S-formylglutathione hydrolase OS=Acetobacter pasteurianus OX=438 GN=fghA PE=3 SV=1	fghA	0.454518	0.000689063	Down
fig_HN.1338	UPF0187 protein OS=Acetobacter pasteurianus OX=438 GN=BJI49_00645 PE=3 SV=1	BJI49_00645	0.571392	0.0133488	Down
fig_HN.1340	CarD family transcriptional regulator OS=Acetobacter pasteurianus NBRC 3299 OX=1226665 GN=carD PE=4 SV=1	carD	1.9602	1.48775e-05	Up
fig_HN.1341	Tetratricopeptide repeat protein OS=Acetobacter pasteurianus OX=438 GN=FCN51_03240 PE=4 SV=1	FCN51_03240	0.511003	5.46544e-05	Down
fig_HN.1342	Penicillin-binding protein activator OS=Acetobacter pasteurianus OX=438 GN=FCN51_03245 PE=4 SV=1	FCN51_03245	1.74945	0.00216689	Up
fig_HN.1344	NAD(P)/FAD-dependent oxidoreductase OS=Acetobacter pasteurianus OX=438 GN=FCN51_03255 PE=4 SV=1	FCN51_03255	0.513724	0.00818582	Down
fig_HN.1345	Glutathione S-transferase OS=Acetobacter pasteurianus NBRC 3299 OX=1226665 GN=gst PE=4 SV=1	gst	0.446197	3.2872e-05	Down
fig_HN.1347	Probable septum site-determining protein MinC OS=Acetobacter pasteurianus OX=438 GN=minC PE=3 SV=1	minC	2.16232	0.000936545	Up
fig_HN.1349	Cell division topological specificity factor OS=Acetobacter pasteurianus OX=438 GN=minE PE=3 SV=1	minE	1.9797	0.0087648	Up
fig_HN.1351	ABC transporter ATP-binding protein OS=Acetobacter pasteurianus OX=438 GN=FCN51_03285 PE=4 SV=1	FCN51_03285	0.596998	0.000706929	Down
fig_HN.1353	Porin domain-containing protein OS=Acetobacter pasteurianus 386B OX=1266844 GN=APA386B_2516 PE=4 SV=1	APA386B_2516	3.48884	6.4748e-05	Up
fig_HN.1354	Porin domain-containing protein OS=Acetobacter pasteurianus 386B OX=1266844 GN=APA386B_2516 PE=4 SV=1	APA386B_2516	2.14363	1.02729e-06	Up
fig_HN.1355	Lipopolysaccharide export system permease protein LptF OS=Acetobacter pasteurianus 386B OX=1266844 GN=APA386B_2515 PE=4 SV=1	APA386B_2515	0.501056	0.000166525	Down
fig_HN.1357	LPS-assembly protein LptD OS=Acetobacter pasteurianus 386B OX=1266844 GN=imp PE=3 SV=1	imp	2.12825	1.24475e-05	Up
fig_HN.1359	Ribosomal RNA small subunit methyltransferase A OS=Acetobacter pasteurianus 386B OX=1266844 GN=ksgA PE=3 SV=1	ksgA	0.599756	0.00473728	Down
fig_HN.1360	Cyclopropane-fatty-acyl-phospholipid synthase OS=Acetobacter pasteurianus (strain NBRC 105184 / IFO 3283-01) OX=634452 GN=APA01_09960 PE=3 SV=1	APA01_09960	0.361627	0.000430999	Down
fig_HN.1361	Large ribosomal subunit protein bL9 OS=Acetobacter pasteurianus 386B OX=1266844 GN=rplI PE=3 SV=1	rplI	2.40323	8.43168e-06	Up
fig_HN.1362	Small ribosomal subunit protein bS18 OS=Acetobacter pasteurianus 386B OX=1266844 GN=rpsR PE=3 SV=1	rpsR	1.54098	0.0198371	Up
fig_HN.1365	RNA polymerase sigma factor RpoD OS=Acetobacter pasteurianus NBRC 3188 OX=1226663 GN=rpoD PE=3 SV=1	rpoD	0.374487	1.2193e-05	Down
fig_HN.1367	DNA primase OS=Acetobacter pasteurianus OX=438 GN=dnaG PE=3 SV=1	dnaG	0.447119	0.000623655	Down
fig_HN.1368	Amidotransferase GatB/YqeY subunit OS=Acetobacter pasteurianus NBRC 3188 OX=1226663 GN=gatB PE=4 SV=1	gatB	2.51727	1.55602e-06	Up
fig_HN.1370	Carbamoyl-phosphate synthase small chain OS=Acetobacter pasteurianus subsp. pasteurianus OX=481145 GN=carA PE=3 SV=1	carA	2.50241	2.90325e-08	Up
fig_HN.1371	Carbamoyl-phosphate synthase small chain OS=Acetobacter pasteurianus OX=438 GN=carA PE=3 SV=1	carA	2.09026	7.04363e-07	Up
fig_HN.1373	Transcription elongation factor GreA OS=Acetobacter pasteurianus (strain NBRC 105184 / IFO 3283-01) OX=634452 GN=greA PE=3 SV=1	greA	1.62258	0.000524229	Up
fig_HN.1377	Peptidase OS=Acetobacter pasteurianus OX=438 GN=FCN51_03385 PE=4 SV=1	FCN51_03385	2.32321	0.000682002	Up
fig_HN.1378	Peptidase M23 domain-containing protein OS=Acetobacter pasteurianus subsp. pasteurianus OX=481145 GN=S1001342_00252 PE=4 SV=1	S1001342_00252	2.32226	3.57843e-05	Up
fig_HN.1380	Carboxyl-terminal processing protease OS=Acetobacter pasteurianus 386B OX=1266844 GN=ctpA PE=3 SV=1	ctpA	1.73312	5.74985e-07	Up
fig_HN.1381	Divergent polysaccharide deacetylase family protein OS=Acetobacter pasteurianus NBRC 3188 OX=1226663 GN=NBRC3188_0867 PE=4 SV=1	NBRC3188_0867	2.0828	7.98585e-05	Up
fig_HN.1385	HlyD family secretion protein OS=Acetobacter pasteurianus OX=438 GN=BJI49_00830 PE=3 SV=1	BJI49_00830	2.14638	0.000165227	Up
fig_HN.1386	ABC transporter ATP-binding protein OS=Acetobacter pasteurianus OX=438 GN=FCN51_03415 PE=4 SV=1	FCN51_03415	0.623653	0.000147126	Down
fig_HN.1390	MoxR family ATPase OS=Acetobacter pasteurianus OX=438 GN=FCN51_03430 PE=4 SV=1	FCN51_03430	1.90755	6.30098e-05	Up
fig_HN.1391	DUF58 domain-containing protein OS=Acetobacter pasteurianus OX=438 GN=FCN51_03435 PE=4 SV=1	FCN51_03435	0.498894	0.00021696	Down
fig_HN.1394	Ankyrin repeat protein OS=Acetobacter pasteurianus (strain NBRC 105184 / IFO 3283-01) OX=634452 GN=APA01_09700 PE=4 SV=1	APA01_09700	4.81567	0.000186461	Up
fig_HN.1395	Methyltransferase OS=Acetobacter pasteurianus 386B OX=1266844 GN=yhdJ PE=3 SV=1	yhdJ	0.43847	0.000493501	Down
fig_HN.1399	Multidrug efflux pump acriflavin resistance protein AcrB/AcrD/AcrF OS=Acetobacter pasteurianus 386B OX=1266844 GN=acrB PE=3 SV=1	acrB	2.04759	1.07566e-05	Up
fig_HN.1402	Secretion system type I outer membrane efflux pump lipoprotein NodT OS=Acetobacter pasteurianus (strain NBRC 105184 / IFO 3283-01) OX=634452 GN=nodT PE=3 SV=1	nodT	2.15329	0.000662264	Up
fig_HN.1407	ABC transporter substrate-binding protein OS=Acetobacter pasteurianus OX=438 GN=FCN51_03515 PE=4 SV=1	FCN51_03515	2.64306	1.47457e-05	Up
fig_HN.1408	Large ribosomal subunit protein bL17 OS=Acetobacter pasteurianus 386B OX=1266844 GN=rplQ PE=3 SV=1	rplQ	1.86935	3.89046e-06	Up
fig_HN.1411	Small ribosomal subunit protein uS13 OS=Acetobacter pasteurianus 386B OX=1266844 GN=rpsM PE=3 SV=1	rpsM	0.531602	1.09839e-05	Down
fig_HN.1412	Adenylate kinase OS=Acetobacter pasteurianus NBRC 3188 OX=1226663 GN=adk PE=3 SV=1	adk	1.5755	0.000530054	Up
fig_HN.1413	Protein translocase subunit SecY OS=Acetobacter pasteurianus 386B OX=1266844 GN=secY PE=3 SV=1	secY	0.432363	0.00795879	Down
fig_HN.1414	Large ribosomal subunit protein uL15 OS=Acetobacter pasteurianus 386B OX=1266844 GN=rplO PE=3 SV=1	rplO	2.10453	2.26958e-06	Up
fig_HN.1415	Large ribosomal subunit protein uL30 OS=Acetobacter pasteurianus 386B OX=1266844 GN=rpmD PE=3 SV=1	rpmD	2.76191	9.652e-06	Up
fig_HN.1417	Large ribosomal subunit protein uL18 OS=Acetobacter pasteurianus 386B OX=1266844 GN=rplR PE=3 SV=1	rplR	3.22323	1.98237e-06	Up
fig_HN.1418	Large ribosomal subunit protein uL6 OS=Acetobacter pasteurianus 386B OX=1266844 GN=rplF PE=3 SV=1	rplF	2.23544	1.40772e-06	Up
fig_HN.1419	Small ribosomal subunit protein uS8 OS=Acetobacter pasteurianus 386B OX=1266844 GN=rpsH PE=3 SV=1	rpsH	1.62348	7.27596e-05	Up
fig_HN.1422	Large ribosomal subunit protein uL24 OS=Acetobacter pasteurianus 386B OX=1266844 GN=rplX PE=3 SV=1	rplX	2.13495	1.96335e-06	Up
fig_HN.1423	Large ribosomal subunit protein uL14 OS=Acetobacter pasteurianus 386B OX=1266844 GN=rplN PE=3 SV=1	rplN	2.14824	5.46602e-05	Up
fig_HN.1424	Small ribosomal subunit protein uS17 OS=Acetobacter pasteurianus 386B OX=1266844 GN=rpsQ PE=3 SV=1	rpsQ	1.71112	1.64141e-05	Up
fig_HN.1425	Large ribosomal subunit protein uL29 OS=Acetobacter pasteurianus 386B OX=1266844 GN=rpmC PE=3 SV=1	rpmC	1.78996	0.00170542	Up
fig_HN.1427	Small ribosomal subunit protein uS3 OS=Acetobacter pasteurianus 386B OX=1266844 GN=rpsC PE=3 SV=1	rpsC	0.620494	7.33375e-08	Down
fig_HN.1430	Large ribosomal subunit protein uL2 OS=Acetobacter pasteurianus (strain NBRC 105184 / IFO 3283-01) OX=634452 GN=rplB PE=3 SV=1	rplB	0.329058	1.1999e-05	Down
fig_HN.1432	Large ribosomal subunit protein uL4 OS=Acetobacter pasteurianus 386B OX=1266844 GN=rplD PE=3 SV=1	rplD	2.03317	8.04905e-08	Up
fig_HN.1437	DNA-directed RNA polymerase subunit beta' OS=Acetobacter pasteurianus 386B OX=1266844 GN=rpoC PE=3 SV=1	rpoC	0.293081	4.50168e-06	Down
fig_HN.1438	DNA-directed RNA polymerase subunit beta' OS=Acetobacter pasteurianus (strain NBRC 105184 / IFO 3283-01) OX=634452 GN=rpoC PE=3 SV=1	rpoC	0.270037	9.22096e-08	Down
fig_HN.1439	DNA-directed RNA polymerase subunit beta OS=Acetobacter pasteurianus 386B OX=1266844 GN=rpoB PE=3 SV=1	rpoB	0.321634	1.63253e-07	Down
fig_HN.1440	DNA-directed RNA polymerase subunit beta OS=Acetobacter pasteurianus 386B OX=1266844 GN=rpoB PE=3 SV=1	rpoB	0.119966	8.67039e-05	Down
fig_HN.1441	Large ribosomal subunit protein bL12 OS=Acetobacter pasteurianus 386B OX=1266844 GN=rplL PE=3 SV=1	rplL	1.78365	0.000243589	Up
fig_HN.1442	Large ribosomal subunit protein uL10 OS=Acetobacter pasteurianus 386B OX=1266844 GN=rplJ PE=3 SV=1	rplJ	1.79705	0.00216841	Up
fig_HN.1443	Large ribosomal subunit protein uL1 OS=Acetobacter pasteurianus 386B OX=1266844 GN=rplA PE=3 SV=1	rplA	1.87752	6.19672e-05	Up
fig_HN.1444	Large ribosomal subunit protein uL11 OS=Acetobacter pasteurianus 386B OX=1266844 GN=rplK PE=3 SV=1	rplK	2.27029	0.000267744	Up
fig_HN.1445	Efflux transporter outer membrane subunit OS=Acetobacter pasteurianus OX=438 GN=FCN51_03700 PE=3 SV=1	FCN51_03700	1.70334	0.0001935	Up
fig_HN.1446	Efflux RND transporter periplasmic adaptor subunit OS=Acetobacter pasteurianus OX=438 GN=FCN51_03705 PE=3 SV=1	FCN51_03705	1.66585	0.000148019	Up
fig_HN.1448	histidine kinase OS=Acetobacter pasteurianus 386B OX=1266844 GN=ragB PE=4 SV=1	ragB	0.435758	0.00685343	Down
fig_HN.1449	Two component transcriptional regulator OS=Acetobacter pasteurianus 386B OX=1266844 GN=ragA PE=4 SV=1	ragA	0.620908	0.000312437	Down
fig_HN.1455	Thioredoxin peroxidase OS=Acetobacter pasteurianus NBRC 3188 OX=1226663 GN=bcp PE=4 SV=1	bcp	1.80828	0.000133255	Up
fig_HN.1456	Glutamate-ammonia-ligase adenylyltransferase OS=Acetobacter pasteurianus (strain NBRC 105184 / IFO 3283-01) OX=634452 GN=APA01_09120 PE=4 SV=1	APA01_09120	0.230071	3.77103e-08	Down
fig_HN.1459	DUF4412 domain-containing protein OS=Acetobacter pasteurianus 386B OX=1266844 GN=APA386B_2413 PE=4 SV=1	APA386B_2413	4.01623	3.74249e-05	Up
fig_HN.1460	DUF4412 domain-containing protein OS=Acetobacter pasteurianus OX=438 GN=FCN51_03760 PE=4 SV=1	FCN51_03760	2.67704	1.16045e-05	Up
fig_HN.1461	DUF4412 domain-containing protein OS=Acetobacter pasteurianus OX=438 GN=FCN51_03765 PE=4 SV=1	FCN51_03765	2.90145	0.000185759	Up
fig_HN.1468	Lipoprotein OS=Acetobacter pasteurianus OX=438 GN=FCN51_03785 PE=4 SV=1	FCN51_03785	1.95139	0.00164279	Up
fig_HN.1469	Beta-lactamase hydrolase-like protein phosphatase-like domain-containing protein OS=Acetobacter pasteurianus 386B OX=1266844 GN=APA386B_2405 PE=4 SV=1	APA386B_2405	2.68661	0.00387587	Up
fig_HN.1470	EVE domain-containing protein OS=Acetobacter pasteurianus OX=438 GN=FCN51_03795 PE=4 SV=1	FCN51_03795	1.95036	0.000119767	Up
fig_HN.1471	YciI-like protein OS=Acetobacter pasteurianus 386B OX=1266844 GN=APA386B_2403 PE=3 SV=1	APA386B_2403	3.29521	0.00130971	Up
fig_HN.1475	Cytochrome c-type biogenesis protein CcmF OS=Acetobacter pasteurianus NBRC 3299 OX=1226665 GN=ccmF PE=3 SV=1	ccmF	0.590919	0.0129591	Down
fig_HN.1476	Heme lyase CcmF/NrfE family subunit OS=Acetobacter pasteurianus OX=438 GN=FCN51_03815 PE=3 SV=1	FCN51_03815	0.412586	0.00601979	Down
fig_HN.1480	Uncharacterized protein	--	0.617841	0.0321643	Down
fig_HN.1481	DUF937 domain-containing protein OS=Acetobacter pasteurianus 386B OX=1266844 GN=APA386B_2394 PE=4 SV=1	APA386B_2394	3.19997	1.4303e-07	Up
fig_HN.1482	Fusaric acid resistance protein OS=Acetobacter pasteurianus 386B OX=1266844 GN=fusB PE=4 SV=1	fusB	0.512716	0.00181401	Down
fig_HN.1484	ATP-sensitive potassium transporter OS=Acetobacter pasteurianus (strain NBRC 105184 / IFO 3283-01) OX=634452 GN=APA01_08880 PE=4 SV=1	APA01_08880	0.386245	0.000686634	Down
fig_HN.1485	Discoidin domain-containing protein OS=Acetobacter pasteurianus OX=438 GN=FCN51_03860 PE=4 SV=1	FCN51_03860	0.49032	0.0280667	Down
fig_HN.1490	Adenylate/guanylate cyclase OS=Acetobacter pasteurianus 386B OX=1266844 GN=APA386B_2385 PE=4 SV=1	APA386B_2385	0.598324	0.000126513	Down
fig_HN.1491	Ppx/GppA family phosphatase OS=Acetobacter pasteurianus OX=438 GN=FCN51_03890 PE=4 SV=1	FCN51_03890	0.333073	1.66882e-07	Down
fig_HN.1492	Polyphosphate kinase OS=Acetobacter pasteurianus 386B OX=1266844 GN=ppk PE=3 SV=1	ppk	0.197675	2.91657e-06	Down
fig_HN.1495	Phosphoribosylformylglycinamidine cyclo-ligase OS=Acetobacter pasteurianus 386B OX=1266844 GN=purM PE=3 SV=1	purM	1.61821	0.0339354	Up
fig_HN.1496	Phosphoribosylformylglycinamidine cyclo-ligase OS=Acetobacter pasteurianus 386B OX=1266844 GN=purM PE=3 SV=1	purM	1.83474	0.000147829	Up
fig_HN.1500	Heparinase OS=Acetobacter pasteurianus OX=438 GN=FCN51_03925 PE=4 SV=1	FCN51_03925	0.412234	7.21756e-07	Down
fig_HN.1501	Heparinase OS=Acetobacter pasteurianus subsp. pasteurianus OX=481145 GN=S1001342_00362 PE=4 SV=1	S1001342_00362	0.43793	0.00024852	Down
fig_HN.1502	Glycosyltransferase family 4 protein OS=Acetobacter pasteurianus OX=438 GN=FCN51_03930 PE=4 SV=1	FCN51_03930	0.472922	0.002018	Down
fig_HN.1503	DUF1134 domain-containing protein OS=Acetobacter pasteurianus (strain NBRC 105184 / IFO 3283-01) OX=634452 GN=APA01_08720 PE=4 SV=1	APA01_08720	2.47703	9.69187e-07	Up
fig_HN.1505	DNA polymerase III subunit epsilon OS=Acetobacter pasteurianus 386B OX=1266844 GN=dnaQ PE=4 SV=1	dnaQ	1.72325	0.0130714	Up
fig_HN.1507	Shikimate dehydrogenase (NADP(+)) OS=Acetobacter pasteurianus OX=438 GN=aroE PE=3 SV=1	aroE	1.86793	4.62282e-05	Up
fig_HN.1508	N-formylglutamate amidohydrolase OS=Acetobacter pasteurianus OX=438 GN=FCN51_03955 PE=4 SV=1	FCN51_03955	1.56533	5.56179e-05	Up
fig_HN.1509	Uncharacterized protein	--	2.71387	5.17929e-05	Up
fig_HN.1513	Diaminopimelate decarboxylase OS=Acetobacter pasteurianus OX=438 GN=lysA PE=3 SV=1	lysA	1.63254	0.00144865	Up
fig_HN.1515	DUF4175 domain-containing protein OS=Acetobacter pasteurianus OX=438 GN=FCN51_03980 PE=4 SV=1	FCN51_03980	1.61967	0.012006	Up
fig_HN.1517	Trypsin-like serine protease OS=Acetobacter pasteurianus OX=438 GN=FCN51_03990 PE=4 SV=1	FCN51_03990	2.4127	0.000768692	Up
fig_HN.1524	Cupin domain-containing protein OS=Acetobacter pasteurianus OX=438 GN=FCN51_04040 PE=4 SV=1	FCN51_04040	2.92694	0.00127571	Up
fig_HN.1527	Delta(1)-pyrroline-2-carboxylate reductase family protein OS=Acetobacter pasteurianus OX=438 GN=FCN51_04055 PE=4 SV=1	FCN51_04055	1.79253	0.0297152	Up
fig_HN.1528	Oxygen-insensitive NAD(P)H nitroreductase OS=Acetobacter pasteurianus OX=438 GN=nfsB PE=3 SV=1	nfsB	1.52378	0.00085239	Up
fig_HN.1531	DUF4232 domain-containing protein OS=Acetobacter pasteurianus OX=438 GN=FCN51_04075 PE=4 SV=1	FCN51_04075	4.56978	9.46143e-05	Up
fig_HN.1535	Cytochrome b OS=Acetobacter pasteurianus OX=438 GN=FCN51_04090 PE=3 SV=1	FCN51_04090	0.579162	0.0105169	Down
fig_HN.1539	Uncharacterized protein	--	2.84314	0.0317992	Up
fig_HN.1542	Methyltransferase OS=Acetobacter pasteurianus 386B OX=1266844 GN=mjaV PE=3 SV=1	mjaV	0.400133	0.00170809	Down
fig_HN.1545	Protein-export protein SecB OS=Acetobacter pasteurianus NBRC 3299 OX=1226665 GN=secB PE=3 SV=1	secB	1.55343	4.56396e-05	Up
fig_HN.1552	Lysine--tRNA ligase OS=Acetobacter pasteurianus OX=438 GN=lysS PE=3 SV=1	lysS	0.429739	2.95609e-07	Down
fig_HN.1554	Acetyl-coenzyme A carboxylase carboxyl transferase subunit alpha OS=Acetobacter pasteurianus 386B OX=1266844 GN=accA PE=3 SV=1	accA	2.27924	1.6577e-05	Up
fig_HN.1558	Outer membrane protein OS=Acetobacter pasteurianus 386B OX=1266844 GN=ompA PE=4 SV=1	ompA	2.78913	3.30231e-07	Up
fig_HN.1561	Alanine--tRNA ligase OS=Acetobacter pasteurianus NBRC 3188 OX=1226663 GN=alaS PE=3 SV=1	alaS	0.632994	1.03372e-06	Down
fig_HN.1562	Phosphatidylserine decarboxylase proenzyme OS=Acetobacter pasteurianus subsp. pasteurianus LMG 1262 = NBRC 106471 OX=940265 GN=psd PE=3 SV=1	psd	0.658526	0.000817234	Down
fig_HN.1563	CDP-diacylglycerol--serine O-phosphatidyltransferase OS=Acetobacter pasteurianus (strain NBRC 105184 / IFO 3283-01) OX=634452 GN=APA01_07820 PE=3 SV=1	APA01_07820	0.585439	0.000839525	Down
fig_HN.1564	NADH-quinone oxidoreductase subunit B OS=Acetobacter pasteurianus OX=438 GN=FCN51_04220 PE=4 SV=1	FCN51_04220	1.87471	0.00408442	Up
fig_HN.1566	NADH-quinone oxidoreductase subunit D OS=Acetobacter pasteurianus OX=438 GN=FCN51_04225 PE=4 SV=1	FCN51_04225	0.580507	0.000214149	Down
fig_HN.1567	NADH-quinone oxidoreductase subunit D OS=Acetobacter pasteurianus OX=438 GN=FCN51_04225 PE=4 SV=1	FCN51_04225	0.502267	0.0209723	Down
fig_HN.1569	NADH:quinone oxidoreductase/Mrp antiporter membrane subunit domain-containing protein OS=Acetobacter pasteurianus NBRC 3278 OX=1226660 GN=NBRC3278_0734 PE=4 SV=1	NBRC3278_0734	0.553288	0.00960015	Down
fig_HN.1574	Class I SAM-dependent methyltransferase OS=Acetobacter pasteurianus OX=438 GN=FCN51_04250 PE=4 SV=1	FCN51_04250	0.438364	0.0201222	Down
fig_HN.1575	Hydroxyacylglutathione hydrolase OS=Acetobacter pasteurianus OX=438 GN=gloB PE=3 SV=1	gloB	1.56823	0.000169044	Up
fig_HN.1577	1-acyl-sn-glycerol-3-phosphate acyltransferase OS=Acetobacter pasteurianus OX=438 GN=FCN51_04265 PE=3 SV=1	FCN51_04265	0.590808	0.000865465	Down
fig_HN.1579	Adenosylhomocysteinase OS=Acetobacter pasteurianus 386B OX=1266844 GN=ahcY PE=3 SV=1	ahcY	0.337265	7.36827e-07	Down
fig_HN.1580	DUF3597 domain-containing protein OS=Acetobacter pasteurianus NBRC 3278 OX=1226660 GN=NBRC3278_0725 PE=4 SV=1	NBRC3278_0725	3.11222	0.0102456	Up
fig_HN.1581	YkuD domain-containing protein OS=Acetobacter pasteurianus 386B OX=1266844 GN=APA386B_2273 PE=4 SV=1	APA386B_2273	1.90696	0.0012202	Up
fig_HN.1585	2-oxoglutarate dehydrogenase E1 component OS=Acetobacter pasteurianus subsp. pasteurianus LMG 1262 = NBRC 106471 OX=940265 GN=sucA PE=3 SV=1	sucA	0.196287	7.89514e-08	Down
fig_HN.1591	Glutamate--tRNA ligase OS=Acetobacter pasteurianus 386B OX=1266844 GN=gltX PE=3 SV=1	gltX	0.663039	3.41214e-05	Down
fig_HN.1594	Dihydroorotase OS=Acetobacter pasteurianus NBRC 3188 OX=1226663 GN=pyrC PE=4 SV=1	pyrC	1.63335	0.000822037	Up
fig_HN.1595	Glycerol-3-phosphate acyltransferase OS=Acetobacter pasteurianus OX=438 GN=plsY PE=3 SV=1	plsY	0.443853	0.00295048	Down
fig_HN.1597	DNA topoisomerase 1 OS=Acetobacter pasteurianus OX=438 GN=topA PE=3 SV=1	topA	0.291521	6.34434e-07	Down
fig_HN.1600	Carboxy-terminal processing protease OS=Acetobacter pasteurianus 386B OX=1266844 GN=APA386B_2259 PE=4 SV=1	APA386B_2259	1.79274	0.000134513	Up
fig_HN.1601	GMP synthase (glutamine-hydrolyzing) OS=Acetobacter pasteurianus 386B OX=1266844 GN=APA386B_2258 PE=4 SV=1	APA386B_2258	2.33562	0.000340426	Up
fig_HN.1602	Outer membrane protein OmpA OS=Acetobacter pasteurianus 386B OX=1266844 GN=ompA PE=4 SV=1	ompA	2.46541	7.57678e-06	Up
fig_HN.1603	Cysteine synthase A OS=Acetobacter pasteurianus OX=438 GN=cysK PE=4 SV=1	cysK	2.07577	2.67958e-06	Up
fig_HN.1606	Secreted protein OS=Acetobacter pasteurianus 386B OX=1266844 GN=APA386B_2252 PE=4 SV=1	APA386B_2252	2.31674	0.000140547	Up
fig_HN.1607	DUF1311 domain-containing protein OS=Acetobacter pasteurianus (strain NBRC 105184 / IFO 3283-01) OX=634452 GN=APA01_07450 PE=4 SV=1	APA01_07450	1.98174	0.000104581	Up
fig_HN.1608	DNA topoisomerase 4 subunit B OS=Acetobacter pasteurianus 386B OX=1266844 GN=parE PE=3 SV=1	parE	0.435394	4.48524e-05	Down
fig_HN.1610	Proton-translocating NADH-quinone oxidoreductase,chain M OS=Acetobacter pasteurianus 386B OX=1266844 GN=nuoM PE=3 SV=1	nuoM	0.328021	0.00106229	Down
fig_HN.1612	DUF3035 domain-containing protein OS=Acetobacter pasteurianus 386B OX=1266844 GN=APA386B_2245 PE=4 SV=1	APA386B_2245	1.90547	4.91717e-05	Up
fig_HN.1614	Isoleucine--tRNA ligase OS=Acetobacter pasteurianus OX=438 GN=ileS PE=3 SV=1	ileS	0.454807	2.95348e-06	Down
fig_HN.1615	Isoleucine--tRNA ligase OS=Acetobacter pasteurianus OX=438 GN=ileS PE=3 SV=1	ileS	0.458829	0.000954395	Down
fig_HN.1621	Sec-independent protein translocase protein TatA OS=Acetobacter pasteurianus 386B OX=1266844 GN=tatA PE=3 SV=1	tatA	1.77821	0.000934069	Up
fig_HN.1622	CHAP domain-containing protein OS=Acetobacter pasteurianus 386B OX=1266844 GN=APA386B_2237 PE=4 SV=1	APA386B_2237	1.54756	0.00203911	Up
fig_HN.1630	Uncharacterized protein	--	3.1973	4.99936e-06	Up
fig_HN.1632	Lipoprotein OS=Acetobacter pasteurianus OX=438 GN=FCN51_04475 PE=4 SV=1	FCN51_04475	1.901	2.21848e-05	Up
fig_HN.1634	ATP-dependent helicase HrpB OS=Acetobacter pasteurianus OX=438 GN=hrpB PE=4 SV=1	hrpB	0.434045	0.000124314	Down
fig_HN.1636	PDZ domain-containing protein OS=Acetobacter pasteurianus OX=438 GN=FCN51_04485 PE=4 SV=1	FCN51_04485	2.00605	0.00176826	Up
fig_HN.1637	Aldo/keto reductase OS=Acetobacter pasteurianus OX=438 GN=FCN51_04490 PE=4 SV=1	FCN51_04490	1.71299	3.99356e-06	Up
fig_HN.1640	3'(2'),5'-bisphosphate nucleotidase CysQ OS=Acetobacter pasteurianus NBRC 3188 OX=1226663 GN=cysQ PE=3 SV=1	cysQ	1.60257	0.000194651	Up
fig_HN.1641	3'(2'),5'-bisphosphate nucleotidase CysQ OS=Acetobacter pasteurianus NBRC 3188 OX=1226663 GN=cysQ PE=3 SV=1	cysQ	2.05598	4.02452e-05	Up
fig_HN.1642	SUA5/YciO/YrdC/YwlC family protein OS=Acetobacter pasteurianus 386B OX=1266844 GN=sua5 PE=4 SV=1	sua5	1.91468	0.0432252	Up
fig_HN.1646	Transposase OS=Acetobacter pasteurianus NBRC 3188 OX=1226663 GN=NBRC3188_0609 PE=4 SV=1	NBRC3188_0609	1.6889	0.00404313	Up
fig_HN.1647	Transposase OS=Acetobacter pasteurianus NBRC 3278 OX=1226660 GN=NBRC3278_0672 PE=4 SV=1	NBRC3278_0672	3.71639	7.31888e-05	Up
fig_HN.1652	Lipoprotein OS=Acetobacter pasteurianus NBRC 3188 OX=1226663 GN=NBRC3188_0604 PE=4 SV=1	NBRC3188_0604	2.74551	0.00154671	Up
fig_HN.1653	DUF1653 domain-containing protein OS=Acetobacter pasteurianus OX=438 GN=FCN51_04560 PE=4 SV=1	FCN51_04560	2.03906	3.80325e-05	Up
fig_HN.1654	Acetate--CoA ligase OS=Acetobacter pasteurianus OX=438 GN=acs PE=4 SV=1	acs	0.501732	4.92285e-05	Down
fig_HN.1656	Alcohol dehydrogenase small subunit OS=Acetobacter pasteurianus 386B OX=1266844 GN=adhC PE=4 SV=1	adhC	2.44779	0.0339247	Up
fig_HN.1658	Bifunctional protein PutA OS=Acetobacter pasteurianus 386B OX=1266844 GN=putA PE=3 SV=1	putA	0.509028	7.89755e-07	Down
fig_HN.1659	Bifunctional protein PutA OS=Acetobacter pasteurianus NBRC 3188 OX=1226663 GN=putA PE=3 SV=1	putA	0.537684	0.00184222	Down
fig_HN.1662	Alginate export domain-containing protein OS=Acetobacter pasteurianus 386B OX=1266844 GN=APA386B_2207 PE=4 SV=1	APA386B_2207	2.23254	0.000818211	Up
fig_HN.1669	DNA repair protein RadA OS=Acetobacter pasteurianus (strain NBRC 105184 / IFO 3283-01) OX=634452 GN=radA PE=3 SV=1	radA	0.339294	0.000652362	Down
fig_HN.1670	DNA repair protein RadA OS=Acetobacter pasteurianus subsp. pasteurianus LMG 1262 = NBRC 106471 OX=940265 GN=radA PE=3 SV=1	radA	0.414971	0.00135777	Down
fig_HN.1674	Lipoprotein OS=Acetobacter pasteurianus 386B OX=1266844 GN=APA386B_2199 PE=4 SV=1	APA386B_2199	1.62689	0.0281084	Up
fig_HN.1680	Mannose-6-phosphate isomerase OS=Acetobacter pasteurianus OX=438 GN=FCN51_04665 PE=3 SV=1	FCN51_04665	0.535163	0.000348962	Down
fig_HN.1682	Guanylate kinase OS=Acetobacter pasteurianus OX=438 GN=gmk PE=3 SV=1	gmk	0.579285	0.00463621	Down
fig_HN.1687	23S rRNA (Guanosine(2251)-2'-O)-methyltransferase RlmB OS=Acetobacter pasteurianus OX=438 GN=rlmB PE=4 SV=1	rlmB	1.73518	5.36124e-06	Up
fig_HN.1691	Organic solvent tolerance-like N-terminal domain-containing protein OS=Acetobacter pasteurianus OX=438 GN=FCN51_04710 PE=4 SV=1	FCN51_04710	3.03357	1.92426e-05	Up
fig_HN.1697	DUF1150 family protein OS=Acetobacter pasteurianus 386B OX=1266844 GN=APA386B_2178 PE=4 SV=1	APA386B_2178	2.70998	0.000848858	Up
fig_HN.1698	Hsp20 family protein OS=Acetobacter pasteurianus OX=438 GN=FCN51_04740 PE=3 SV=1	FCN51_04740	1.50644	0.00273044	Up
fig_HN.1699	Peptide deformylase OS=Acetobacter pasteurianus 386B OX=1266844 GN=def PE=3 SV=1	def	1.82804	7.70466e-05	Up
fig_HN.1700	Methionyl-tRNA formyltransferase OS=Acetobacter pasteurianus OX=438 GN=fmt PE=3 SV=1	fmt	2.09785	0.00137891	Up
fig_HN.1704	2,3,4,5-tetrahydropyridine-2,6-dicarboxylate N-succinyltransferase OS=Acetobacter pasteurianus 386B OX=1266844 GN=dapD PE=3 SV=1	dapD	1.68948	0.000497177	Up
fig_HN.1705	2,3,4,5-tetrahydropyridine-2,6-dicarboxylate N-succinyltransferase OS=Acetobacter pasteurianus 386B OX=1266844 GN=dapD PE=3 SV=1	dapD	1.77186	0.000646174	Up
fig_HN.1706	Acetylglutamate kinase OS=Acetobacter pasteurianus (strain NBRC 105184 / IFO 3283-01) OX=634452 GN=argB PE=3 SV=1	argB	1.75219	1.64672e-05	Up
fig_HN.1709	Membrane protein insertase YidC OS=Acetobacter pasteurianus OX=438 GN=yidC PE=3 SV=1	yidC	0.644967	5.86153e-05	Down
fig_HN.1710	Ribonuclease P protein component OS=Acetobacter pasteurianus NBRC 3188 OX=1226663 GN=rnpA PE=3 SV=1	rnpA	1.80163	0.000100274	Up
fig_HN.1712	Holin OS=Acetobacter pasteurianus NBRC 3299 OX=1226665 GN=NBRC3299_0637 PE=4 SV=1	NBRC3299_0637	1.57133	0.0102743	Up
fig_HN.1717	UDP-3-O-acylglucosamine N-acyltransferase OS=Acetobacter pasteurianus subsp. pasteurianus LMG 1262 = NBRC 106471 OX=940265 GN=lpxD PE=3 SV=1	lpxD	2.28732	4.80205e-06	Up
fig_HN.1718	Outer membrane chaperone Skp (OmpH) OS=Acetobacter pasteurianus 386B OX=1266844 GN=ompH PE=3 SV=1	ompH	2.63153	5.1687e-06	Up
fig_HN.1719	Outer membrane protein assembly factor BamA OS=Acetobacter pasteurianus 386B OX=1266844 GN=yaeT PE=3 SV=1	yaeT	1.74538	4.02495e-06	Up
fig_HN.1720	Zinc metalloprotease OS=Acetobacter pasteurianus (strain NBRC 105184 / IFO 3283-01) OX=634452 GN=APA01_06550 PE=3 SV=1	APA01_06550	0.616372	0.000164868	Down
fig_HN.1723	Isoprenyl transferase OS=Acetobacter pasteurianus (strain NBRC 105184 / IFO 3283-01) OX=634452 GN=APA01_06520 PE=3 SV=1	APA01_06520	0.30194	0.00103362	Down
fig_HN.1724	Ribosome-recycling factor OS=Acetobacter pasteurianus 386B OX=1266844 GN=frr PE=3 SV=1	frr	2.17201	1.91051e-05	Up
fig_HN.1727	GTPase Era OS=Acetobacter pasteurianus (strain NBRC 105184 / IFO 3283-01) OX=634452 GN=era PE=3 SV=1	era	0.516035	0.00817649	Down
fig_HN.1731	Holo-[acyl-carrier-protein] synthase OS=Acetobacter pasteurianus 386B OX=1266844 GN=acpS PE=3 SV=1	acpS	2.18208	0.00489434	Up
fig_HN.1732	GTP pyrophosphokinase rsh OS=Acetobacter pasteurianus OX=438 GN=FCN51_04895 PE=3 SV=1	FCN51_04895	0.28	3.25032e-06	Down
fig_HN.1733	DNA-directed RNA polymerase subunit omega OS=Acetobacter pasteurianus 386B OX=1266844 GN=rpoK PE=3 SV=1	rpoK	3.14245	3.89903e-05	Up
fig_HN.1734	2-amino-4-hydroxy-6-hydroxymethyldihydropteridine pyrophosphokinase OS=Acetobacter pasteurianus OX=438 GN=folK PE=3 SV=1	folK	1.9332	0.00327565	Up
fig_HN.1739	Methionine biosynthesis protein MetW OS=Acetobacter pasteurianus 386B OX=1266844 GN=metW PE=4 SV=1	metW	0.533403	0.000448576	Down
fig_HN.1740	Homoserine O-acetyltransferase OS=Acetobacter pasteurianus 386B OX=1266844 GN=metX PE=3 SV=1	metX	0.616464	0.000154102	Down
fig_HN.1741	Elongation factor 4 OS=Acetobacter pasteurianus (strain NBRC 105184 / IFO 3283-01) OX=634452 GN=lepA PE=3 SV=1	lepA	0.444869	1.05322e-06	Down
fig_HN.1744	Uncharacterized protein	--	1.66296	0.0414158	Up
fig_HN.1745	Glucose/quinate/shikimate family membrane-bound PQQ-dependent dehydrogenase OS=Acetobacter pasteurianus OX=438 GN=FCN51_04955 PE=3 SV=1	FCN51_04955	0.554524	0.0454503	Down
fig_HN.1747	TonB C-terminal domain-containing protein OS=Acetobacter pasteurianus NBRC 3188 OX=1226663 GN=NBRC3188_0527 PE=3 SV=1	NBRC3188_0527	2.13389	2.87868e-05	Up
fig_HN.1749	Glutamine synthetase OS=Acetobacter pasteurianus 386B OX=1266844 GN=glnA PE=3 SV=1	glnA	0.486534	0.000161351	Down
fig_HN.1750	Nitrogen regulatory protein P-II OS=Acetobacter pasteurianus subsp. pasteurianus OX=481145 GN=S1001342_00572 PE=3 SV=1	S1001342_00572	2.00927	4.29869e-05	Up
fig_HN.1753	Glycosyl transferase OS=Acetobacter pasteurianus OX=438 GN=FCN51_04985 PE=4 SV=1	FCN51_04985	0.642972	5.44733e-05	Down
fig_HN.1755	Isocitrate dehydrogenase [NADP] OS=Acetobacter pasteurianus 386B OX=1266844 GN=icd PE=3 SV=1	icd	0.180786	5.03843e-06	Down
fig_HN.1758	D-amino-acid dehydrogenase OS=Acetobacter pasteurianus 386B OX=1266844 GN=dadA PE=4 SV=1	dadA	0.509485	9.05917e-05	Down
fig_HN.1762	50S ribosomal subunit assembly factor BipA OS=Acetobacter pasteurianus 386B OX=1266844 GN=typA PE=3 SV=1	typA	0.627388	0.000391449	Down
fig_HN.1763	Uncharacterized protein	--	2.81919	0.000223258	Up
fig_HN.1769	Aspartyl-tRNA synthetase OS=Acetobacter pasteurianus (strain NBRC 105184 / IFO 3283-01) OX=634452 GN=APA01_06150 PE=4 SV=1	APA01_06150	2.41528	1.62786e-05	Up
fig_HN.1772	DUF2939 domain-containing protein OS=Acetobacter pasteurianus 386B OX=1266844 GN=APA386B_2104 PE=4 SV=1	APA386B_2104	1.67071	0.00532623	Up
fig_HN.1774	Secreted protein OS=Acetobacter pasteurianus NBRC 3188 OX=1226663 GN=NBRC3188_0506 PE=4 SV=1	NBRC3188_0506	2.34093	0.00148605	Up
fig_HN.1775	Alginate export domain-containing protein OS=Acetobacter pasteurianus OX=438 GN=FCN51_05065 PE=4 SV=1	FCN51_05065	2.03479	0.000334458	Up
fig_HN.1777	YfhO family protein OS=Acetobacter pasteurianus OX=438 GN=FCN51_05075 PE=4 SV=1	FCN51_05075	1.75549	0.0063634	Up
fig_HN.1778	Universal stress protein UspA OS=Acetobacter pasteurianus NBRC 3188 OX=1226663 GN=uspA PE=4 SV=1	uspA	2.08916	0.00152454	Up
fig_HN.1781	Esterase OS=Acetobacter pasteurianus subsp. pasteurianus LMG 1262 = NBRC 106471 OX=940265 GN=NBRC106471_0560 PE=4 SV=1	NBRC106471_0560	2.05609	2.238e-05	Up
fig_HN.1782	Esterase OS=Acetobacter pasteurianus subsp. pasteurianus LMG 1262 = NBRC 106471 OX=940265 GN=NBRC106471_0560 PE=4 SV=1	NBRC106471_0560	3.19258	0.000291776	Up
fig_HN.1788	Cobalamin synthesis protein CobW OS=Acetobacter pasteurianus NBRC 3299 OX=1226665 GN=cobW PE=3 SV=1	cobW	1.6945	0.00433316	Up
fig_HN.1791	WD40 repeat domain-containing protein OS=Acetobacter pasteurianus OX=438 GN=FCN51_05115 PE=4 SV=1	FCN51_05115	2.19292	0.000135194	Up
fig_HN.1792	NADH dehydrogenase OS=Acetobacter pasteurianus 386B OX=1266844 GN=ndh PE=4 SV=1	ndh	0.353565	8.03863e-06	Down
fig_HN.1794	Uncharacterized protein	--	2.34677	0.00143761	Up
fig_HN.1795	Heat shock protein Hsp20 OS=Acetobacter pasteurianus 386B OX=1266844 GN=hspA PE=3 SV=1	hspA	2.86629	0.000357649	Up
fig_HN.1797	Acetoin dehydrogenase dihydrolipoyllysine-residue acetyltransferase subunit OS=Acetobacter pasteurianus OX=438 GN=FCN51_05140 PE=4 SV=1	FCN51_05140	1.70188	0.00410747	Up
fig_HN.1803	ADP/GDP-polyphosphate phosphotransferase OS=Acetobacter pasteurianus 386B OX=1266844 GN=APA386B_2080 PE=3 SV=1	APA386B_2080	0.290214	2.38365e-05	Down
fig_HN.1824	Siderophore receptor protein OS=Acetobacter pasteurianus subsp. pasteurianus LMG 1262 = NBRC 106471 OX=940265 GN=NBRC106471_0540 PE=4 SV=1	NBRC106471_0540	2.61836	3.8285e-05	Up
fig_HN.1829	Hint domain-containing protein OS=Acetobacter pasteurianus OX=438 GN=FCN51_05275 PE=4 SV=1	FCN51_05275	2.43178	0.000317372	Up
fig_HN.1831	K10806 acyl-CoA thioesterase YciA OS=Acetobacter pasteurianus 386B OX=1266844 GN=yciA PE=3 SV=1	yciA	0.448667	0.00199475	Down
fig_HN.1833	Rubrerythrin OS=Acetobacter pasteurianus 386B OX=1266844 GN=APA386B_2055 PE=4 SV=1	APA386B_2055	0.493945	3.84641e-05	Down
fig_HN.1834	VOC domain-containing protein OS=Acetobacter pasteurianus 386B OX=1266844 GN=APA386B_2054 PE=4 SV=1	APA386B_2054	2.93062	0.000190367	Up
fig_HN.1835	Fluoride-specific ion channel FluC OS=Acetobacter pasteurianus 386B OX=1266844 GN=crcB PE=3 SV=1	crcB	1.89561	0.0418284	Up
fig_HN.1838	Rrf2 family transcriptional regulator OS=Acetobacter pasteurianus OX=438 GN=FCN51_05310 PE=4 SV=1	FCN51_05310	0.654172	0.000250752	Down
fig_HN.1840	Formyltetrahydrofolate deformylase OS=Acetobacter pasteurianus 386B OX=1266844 GN=purU PE=3 SV=1	purU	0.523137	0.000871836	Down
fig_HN.1845	Integral membrane protein OS=Acetobacter pasteurianus NBRC 3188 OX=1226663 GN=NBRC3188_0456 PE=4 SV=1	NBRC3188_0456	2.10636	7.94942e-05	Up
fig_HN.1849	TonB-dependent receptor OS=Acetobacter pasteurianus OX=438 GN=FCN51_05345 PE=3 SV=1	FCN51_05345	3.66476	0.000232929	Up
fig_HN.1850	TonB-dependent receptor OS=Acetobacter pasteurianus OX=438 GN=FCN51_05345 PE=3 SV=1	FCN51_05345	3.11347	0.00206531	Up
fig_HN.1866	Burkholderia phage Bcep781 gp03 OS=Acetobacter pasteurianus OX=438 GN=FCN51_05415 PE=4 SV=1	FCN51_05415	1.83474	0.0474438	Up
fig_HN.1888	Radical S-adenosylmethionine (SAM) protein OS=Acetobacter pasteurianus (strain NBRC 105184 / IFO 3283-01) OX=634452 GN=APA01_05150 PE=4 SV=1	APA01_05150	0.349669	2.63802e-05	Down
fig_HN.1905	Hedgehog/Intein (Hint) domain-containing protein OS=Acetobacter pasteurianus OX=438 GN=FCN51_05565 PE=4 SV=1	FCN51_05565	1.97391	0.00453951	Up
fig_HN.1909	NAD-dependent epimerase/dehydratase family protein OS=Acetobacter pasteurianus OX=438 GN=FCN51_05585 PE=4 SV=1	FCN51_05585	1.96249	0.000330795	Up
fig_HN.1913	Cytochrome c OS=Acetobacter pasteurianus subsp. pasteurianus LMG 1262 = NBRC 106471 OX=940265 GN=NBRC106471_0474 PE=4 SV=1	NBRC106471_0474	2.80929	0.000604771	Up
fig_HN.1916	Invasion associated locus B family protein OS=Acetobacter pasteurianus OX=438 GN=FCN51_05615 PE=4 SV=1	FCN51_05615	2.95841	0.000618028	Up
fig_HN.1921	META domain-containing protein OS=Acetobacter pasteurianus OX=438 GN=FCN51_05640 PE=4 SV=1	FCN51_05640	1.61409	4.30392e-05	Up
fig_HN.1923	CHRD domain-containing protein OS=Acetobacter pasteurianus 386B OX=1266844 GN=APA386B_1976 PE=4 SV=1	APA386B_1976	3.73681	5.56258e-06	Up
fig_HN.1924	Glycine zipper 2TM domain-containing protein OS=Acetobacter pasteurianus OX=438 GN=FCN51_05650 PE=4 SV=1	FCN51_05650	1.69171	0.00183465	Up
fig_HN.1928	tRNA(Adenine(34)) deaminase OS=Acetobacter pasteurianus OX=438 GN=SRCM100623_02208 PE=4 SV=1	SRCM100623_02208	4.09986	2.15859e-05	Up
fig_HN.1933	Lipoprotein OS=Acetobacter pasteurianus OX=438 GN=FCN51_05670 PE=4 SV=1	FCN51_05670	2.30013	7.47138e-05	Up
fig_HN.1934	Uncharacterized protein	--	1.93812	0.0101785	Up
fig_HN.1943	Uncharacterized protein	--	2.90277	1.16448e-06	Up
fig_HN.1953	Aldehyde dehydrogenase small subunit OS=Acetobacter pasteurianus 386B OX=1266844 GN=iorA PE=4 SV=1	iorA	1.54214	0.0454838	Up
fig_HN.1956	Aldehyde dehydrogenase OS=Acetobacter pasteurianus OX=438 GN=aldA PE=3 SV=1	aldA	2.23801	2.47809e-05	Up
fig_HN.1957	Aldehyde/betaine dehydrogenase OS=Acetobacter pasteurianus NBRC 3299 OX=1226665 GN=aldA PE=3 SV=1	aldA	2.91157	0.000223915	Up
fig_HN.1959	2,5-diketo-D-gluconate reductase OS=Acetobacter pasteurianus subsp. pasteurianus LMG 1262 = NBRC 106471 OX=940265 GN=dkgB PE=4 SV=1	dkgB	0.560996	7.54048e-05	Down
fig_HN.1961	Thioredoxin domain-containing protein OS=Acetobacter pasteurianus (strain NBRC 105184 / IFO 3283-01) OX=634452 GN=APA01_04600 PE=4 SV=1	APA01_04600	2.23282	0.0158496	Up
fig_HN.1962	Outer membrane protein OS=Acetobacter pasteurianus (strain NBRC 105184 / IFO 3283-01) OX=634452 GN=APA01_04590 PE=4 SV=1	APA01_04590	2.25401	0.00154815	Up
fig_HN.1964	Methylamine dehydrogenase (amicyanin) OS=Acetobacter pasteurianus 386B OX=1266844 GN=mauA PE=3 SV=1	mauA	3.96481	0.0137514	Up
fig_HN.1967	Methylamine dehydrogenase heavy chain OS=Acetobacter pasteurianus (strain NBRC 105184 / IFO 3283-01) OX=634452 GN=APA01_04540 PE=3 SV=1	APA01_04540	2.73809	2.09559e-06	Up
fig_HN.1969	Chlorhexidine efflux transporter domain-containing protein OS=Acetobacter pasteurianus subsp. pasteurianus LMG 1262 = NBRC 106471 OX=940265 GN=NBRC106471_0432 PE=4 SV=1	NBRC106471_0432	0.640648	0.0405093	Down
fig_HN.1972	Glycerol-3-phosphate dehydrogenase [NAD(P)+] OS=Acetobacter pasteurianus OX=438 GN=gpsA PE=3 SV=1	gpsA	1.84051	0.000359758	Up
fig_HN.1973	Ferritin Dps family protein OS=Acetobacter pasteurianus 386B OX=1266844 GN=APA386B_1930 PE=3 SV=1	APA386B_1930	0.287858	0.000142374	Down
fig_HN.1974	Hedgehog/Intein (Hint) domain-containing protein OS=Acetobacter pasteurianus OX=438 GN=FCN51_05845 PE=4 SV=1	FCN51_05845	2.67661	4.03044e-05	Up
fig_HN.1975	Aspartate aminotransferase OS=Acetobacter pasteurianus 386B OX=1266844 GN=asdA PE=4 SV=1	asdA	0.336619	6.52791e-05	Down
fig_HN.1977	AI-2E family transporter OS=Acetobacter pasteurianus OX=438 GN=FCN51_05855 PE=3 SV=1	FCN51_05855	0.56243	0.00946159	Down
fig_HN.1981	peptide-methionine (R)-S-oxide reductase OS=Acetobacter pasteurianus 386B OX=1266844 GN=msrB PE=4 SV=1	msrB	1.5131	0.0264177	Up
fig_HN.1982	Deoxyribodipyrimidine photo-lyase OS=Acetobacter pasteurianus OX=438 GN=FCN51_05870 PE=3 SV=1	FCN51_05870	0.555677	3.78346e-05	Down
fig_HN.1984	Autotransporter strand-loop-strand O-heptosyltransferase OS=Acetobacter pasteurianus OX=438 GN=FCN51_05880 PE=4 SV=1	FCN51_05880	0.511725	0.00528923	Down
fig_HN.1986	N-acetylmuramic acid 6-phosphate etherase OS=Acetobacter pasteurianus OX=438 GN=FCN51_05890 PE=4 SV=1	FCN51_05890	2.33927	0.00124723	Up
fig_HN.1987	N-acetylglucosamine kinase OS=Acetobacter pasteurianus OX=438 GN=FCN51_05895 PE=4 SV=1	FCN51_05895	2.00915	0.000722221	Up
fig_HN.1989	beta-N-acetylhexosaminidase OS=Acetobacter pasteurianus OX=438 GN=FCN51_05900 PE=3 SV=1	FCN51_05900	1.81804	0.000200508	Up
fig_HN.1994	TonB-dependent receptor OS=Acetobacter pasteurianus OX=438 GN=FCN51_05920 PE=3 SV=1	FCN51_05920	2.49221	2.5435e-05	Up
fig_HN.1999	LysR family transcriptional regulator OS=Acetobacter pasteurianus OX=438 GN=FCN51_05930 PE=3 SV=1	FCN51_05930	0.505543	0.00359311	Down
fig_HN.2002	TonB-dependent receptor OS=Acetobacter pasteurianus 386B OX=1266844 GN=APA386B_1904 PE=4 SV=1	APA386B_1904	1.54601	0.00045964	Up
fig_HN.2011	Histidine phosphatase family protein OS=Acetobacter pasteurianus OX=438 GN=FCN51_05970 PE=4 SV=1	FCN51_05970	2.02349	9.79975e-05	Up
fig_HN.2012	Ribose-phosphate pyrophosphokinase OS=Acetobacter pasteurianus 386B OX=1266844 GN=prs PE=3 SV=1	prs	0.640361	0.000993461	Down
fig_HN.2014	ABC transporter permease OS=Acetobacter pasteurianus OX=438 GN=FCN51_05980 PE=4 SV=1	FCN51_05980	0.468284	0.0337377	Down
fig_HN.2016	Probable multidrug resistance protein NorM OS=Acetobacter pasteurianus NBRC 3278 OX=1226660 GN=matE PE=4 SV=1	matE	0.661408	0.0318017	Down
fig_HN.2017	Uncharacterized protein	--	1.72601	4.55605e-05	Up
fig_HN.2022	Phage protein OS=Acetobacter pasteurianus NBRC 3278 OX=1226660 GN=NBRC3278_0378 PE=4 SV=1	NBRC3278_0378	1.81263	0.000163894	Up
fig_HN.2023	4-diphosphocytidyl-2-C-methyl-D-erythritol kinase OS=Acetobacter pasteurianus OX=438 GN=ispE PE=3 SV=1	ispE	2.09933	3.28003e-05	Up
fig_HN.2026	Uracil-DNA glycosylase family protein OS=Acetobacter pasteurianus OX=438 GN=FCN51_06030 PE=4 SV=1	FCN51_06030	1.51571	0.00584571	Up
fig_HN.2032	HlyC/CorC family transporter OS=Acetobacter pasteurianus OX=438 GN=FCN51_06040 PE=3 SV=1	FCN51_06040	0.470292	9.2288e-05	Down
fig_HN.2033	Iron-sulfur (Fe-S) oxidoreductase OS=Acetobacter pasteurianus 386B OX=1266844 GN=APA386B_1880 PE=4 SV=1	APA386B_1880	0.54912	0.000182163	Down
fig_HN.2037	Toluene transporter auxiliary component Ttg1D OS=Acetobacter pasteurianus 386B OX=1266844 GN=APA386B_1878 PE=4 SV=1	APA386B_1878	2.47665	1.74534e-05	Up
fig_HN.2038	Ceramide glucosyltransferase OS=Acetobacter pasteurianus 386B OX=1266844 GN=APA386B_1877 PE=4 SV=1	APA386B_1877	0.518153	0.000124731	Down
fig_HN.2039	Iron-sulfur (Fe-S) oxidoreductase OS=Acetobacter pasteurianus 386B OX=1266844 GN=APA386B_1876 PE=4 SV=1	APA386B_1876	0.497369	1.16947e-05	Down
fig_HN.2040	Hopanoid biosynthesis associated protein HpnK OS=Acetobacter pasteurianus 386B OX=1266844 GN=APA386B_1875 PE=4 SV=1	APA386B_1875	0.548629	0.00133141	Down
fig_HN.2042	Carbohydrate porin OS=Acetobacter pasteurianus OX=438 GN=FCN51_06085 PE=3 SV=1	FCN51_06085	2.38102	9.69819e-06	Up
fig_HN.2043	Transcriptional regulator OS=Acetobacter pasteurianus NBRC 3278 OX=1226660 GN=NBRC3278_0363 PE=4 SV=1	NBRC3278_0363	2.64012	0.0322048	Up
fig_HN.2044	dCTP deaminase OS=Acetobacter pasteurianus 386B OX=1266844 GN=dcd PE=3 SV=1	dcd	1.99744	0.000151031	Up
fig_HN.2045	UDP-N-acetylglucosamine 1-carboxyvinyltransferase OS=Acetobacter pasteurianus OX=438 GN=murA PE=3 SV=1	murA	0.592512	3.23305e-05	Down
fig_HN.2048	LUD domain-containing protein OS=Acetobacter pasteurianus 386B OX=1266844 GN=ykgG PE=4 SV=1	ykgG	1.97137	0.000428926	Up
fig_HN.2049	Lactate utilization protein OS=Acetobacter pasteurianus OX=438 GN=FCN51_06115 PE=4 SV=1	FCN51_06115	0.417724	7.94564e-06	Down
fig_HN.2050	Iron-sulfur (Fe-S) oxidoreductase OS=Acetobacter pasteurianus 386B OX=1266844 GN=APA386B_1867 PE=4 SV=1	APA386B_1867	0.504775	3.2687e-07	Down
fig_HN.2055	Acetolactate synthase large subunit OS=Acetobacter pasteurianus 386B OX=1266844 GN=budB PE=3 SV=1	budB	0.486887	0.000276852	Down
fig_HN.2057	LysR family transcriptional regulator OS=Acetobacter pasteurianus NBRC 3278 OX=1226660 GN=lysR PE=3 SV=1	lysR	1.69985	0.000226993	Up
fig_HN.2067	Large ribosomal subunit protein bL25 OS=Acetobacter pasteurianus 386B OX=1266844 GN=rplY PE=3 SV=1	rplY	1.89426	6.59417e-06	Up
fig_HN.2070	Aspartate--tRNA(Asp/Asn) ligase OS=Acetobacter pasteurianus OX=438 GN=aspS PE=3 SV=1	aspS	0.362052	5.42605e-05	Down
fig_HN.2071	Aspartate--tRNA(Asp/Asn) ligase OS=Acetobacter pasteurianus 386B OX=1266844 GN=aspS PE=3 SV=1	aspS	0.476703	0.000125721	Down
fig_HN.2073	DUF1849 family protein OS=Acetobacter pasteurianus OX=438 GN=SRCM100623_00718 PE=4 SV=1	SRCM100623_00718	2.32973	0.00200679	Up
fig_HN.2074	Secreted protein OS=Acetobacter pasteurianus 386B OX=1266844 GN=APA386B_1849 PE=4 SV=1	APA386B_1849	3.26168	2.08985e-06	Up
fig_HN.2076	DUF1643 domain-containing protein OS=Acetobacter pasteurianus OX=438 GN=FCN51_06215 PE=4 SV=1	FCN51_06215	2.01837	5.99572e-05	Up
fig_HN.2077	Thylakoid lumen protein OS=Acetobacter pasteurianus OX=438 GN=FCN51_06220 PE=4 SV=1	FCN51_06220	2.77308	3.80305e-05	Up
fig_HN.2080	Acetate--CoA ligase OS=Acetobacter pasteurianus OX=438 GN=acs PE=4 SV=1	acs	0.304537	1.47987e-06	Down
fig_HN.2082	Citrate synthase OS=Acetobacter pasteurianus OX=438 GN=prpC PE=3 SV=1	prpC	0.317951	4.50182e-07	Down
fig_HN.2083	2-methylcitrate dehydratase OS=Acetobacter pasteurianus subsp. pasteurianus LMG 1262 = NBRC 106471 OX=940265 GN=prpD PE=3 SV=1	prpD	0.637902	0.0100128	Down
fig_HN.2084	MmgE/PrpD family protein OS=Acetobacter pasteurianus OX=438 GN=FCN51_06245 PE=3 SV=1	FCN51_06245	0.554459	7.49428e-05	Down
fig_HN.2085	ImmA/IrrE family metallo-endopeptidase OS=Acetobacter pasteurianus OX=438 GN=FCN51_06250 PE=3 SV=1	FCN51_06250	0.470139	0.000326527	Down
fig_HN.2086	YfdX family protein OS=Acetobacter pasteurianus OX=438 GN=FCN51_06255 PE=4 SV=1	FCN51_06255	2.47476	0.000233308	Up
fig_HN.2090	Transmembrane protein PGPGW OS=Acetobacter pasteurianus NBRC 3278 OX=1226660 GN=NBRC3278_0328 PE=4 SV=1	NBRC3278_0328	0.605793	0.0143388	Down
fig_HN.2092	Uncharacterized protein	--	3.48048	4.48901e-06	Up
fig_HN.2104	Tail fiber domain-containing protein OS=Acetobacter pasteurianus OX=438 GN=FCN51_06330 PE=4 SV=1	FCN51_06330	2.02597	0.0130933	Up
fig_HN.2108	N-formylglutamate amidohydrolase OS=Acetobacter pasteurianus OX=438 GN=FCN51_06350 PE=4 SV=1	FCN51_06350	0.630583	0.000599004	Down
fig_HN.2112	N-acetyl-gamma-glutamyl-phosphate reductase OS=Acetobacter pasteurianus OX=438 GN=argC PE=3 SV=1	argC	2.07835	4.156e-05	Up
fig_HN.2113	3-ketoacyl-(Acyl-carrier-protein) reductase OS=Acetobacter pasteurianus NBRC 3188 OX=1226663 GN=fabG PE=4 SV=1	fabG	2.08962	3.85824e-07	Up
fig_HN.2114	Hedgehog/Intein (Hint) domain-containing protein OS=Acetobacter pasteurianus OX=438 GN=FCN51_06380 PE=4 SV=1	FCN51_06380	2.6045	0.00274638	Up
fig_HN.2121	Hemolysin/magnesium/cobalt transporter CorC/HlyC OS=Acetobacter pasteurianus NBRC 3188 OX=1226663 GN=corC PE=3 SV=1	corC	0.512128	0.00106062	Down
fig_HN.2122	Histidine-type phosphatase OS=Acetobacter pasteurianus OX=438 GN=FCN51_06410 PE=4 SV=1	FCN51_06410	2.47977	0.000627663	Up
fig_HN.2123	Glycosyl transferase OS=Acetobacter pasteurianus OX=438 GN=FCN51_06415 PE=4 SV=1	FCN51_06415	0.4182	2.78195e-05	Down
fig_HN.2124	Glycine zipper family protein OS=Acetobacter pasteurianus 386B OX=1266844 GN=APA386B_1806 PE=4 SV=1	APA386B_1806	2.78181	0.000170111	Up
fig_HN.2125	Porin OS=Acetobacter pasteurianus OX=438 GN=FCN51_06425 PE=4 SV=1	FCN51_06425	1.75764	0.00214413	Up
fig_HN.2128	Phosphate regulon transcriptional regulatory protein PhoB OS=Acetobacter pasteurianus 386B OX=1266844 GN=phoB PE=4 SV=1	phoB	0.586472	5.01087e-05	Down
fig_HN.2131	ATP-binding protein OS=Acetobacter pasteurianus OX=438 GN=FCN51_06455 PE=4 SV=1	FCN51_06455	0.662247	0.00352333	Down
fig_HN.2133	Tryptophan synthase alpha chain OS=Acetobacter pasteurianus NBRC 3188 OX=1226663 GN=trpA PE=3 SV=1	trpA	1.99371	5.18004e-05	Up
fig_HN.2136	Magnesium/cobalt transporter CorA OS=Acetobacter pasteurianus NBRC 3188 OX=1226663 GN=corA PE=3 SV=1	corA	0.513436	0.00151426	Down
fig_HN.2137	Uncharacterized protein	--	2.58776	0.0119584	Up
fig_HN.2138	Transcription termination factor Rho OS=Acetobacter pasteurianus 386B OX=1266844 GN=rho PE=3 SV=1	rho	0.493724	6.80909e-07	Down
fig_HN.2139	Sulfurtransferase TusA family protein OS=Acetobacter pasteurianus OX=438 GN=FCN51_06490 PE=3 SV=1	FCN51_06490	3.23621	9.11474e-05	Up
fig_HN.2140	Ferric uptake regulation protein OS=Acetobacter pasteurianus (strain NBRC 105184 / IFO 3283-01) OX=634452 GN=fur PE=3 SV=1	fur	0.414507	1.61105e-05	Down
fig_HN.2141	Hemolysin-like protein OS=Acetobacter pasteurianus 386B OX=1266844 GN=APA386B_1790 PE=4 SV=1	APA386B_1790	0.50839	0.000197706	Down
fig_HN.2145	DUF2076 domain-containing protein OS=Acetobacter pasteurianus OX=438 GN=FCN51_06515 PE=4 SV=1	FCN51_06515	2.21258	0.00573185	Up
fig_HN.2147	Glycine--tRNA ligase alpha subunit OS=Acetobacter pasteurianus (strain NBRC 105184 / IFO 3283-01) OX=634452 GN=glyQ PE=3 SV=1	glyQ	0.569921	0.000831611	Down
fig_HN.2148	Glycine--tRNA ligase beta subunit OS=Acetobacter pasteurianus OX=438 GN=glyS PE=3 SV=1	glyS	0.421825	3.1129e-07	Down
fig_HN.2152	Secreted protein OS=Acetobacter pasteurianus NBRC 3278 OX=1226660 GN=NBRC3278_0273 PE=4 SV=1	NBRC3278_0273	2.45401	1.77949e-05	Up
fig_HN.2153	Bifunctional purine biosynthesis protein PurH OS=Acetobacter pasteurianus OX=438 GN=purH PE=3 SV=1	purH	1.72346	0.000301686	Up
fig_HN.2156	S-adenosylmethionine synthase OS=Acetobacter pasteurianus 386B OX=1266844 GN=metK PE=3 SV=1	metK	1.90452	3.37919e-05	Up
fig_HN.2157	4-hydroxy-tetrahydrodipicolinate reductase OS=Acetobacter pasteurianus OX=438 GN=dapB PE=3 SV=1	dapB	2.53227	4.2409e-05	Up
fig_HN.2158	Chaperone protein DnaJ OS=Acetobacter pasteurianus subsp. pasteurianus LMG 1262 = NBRC 106471 OX=940265 GN=dnaJ PE=3 SV=1	dnaJ	0.477318	0.000447577	Down
fig_HN.2159	Chaperone protein DnaK OS=Acetobacter pasteurianus (strain NBRC 105184 / IFO 3283-01) OX=634452 GN=dnaK PE=2 SV=1	dnaK	1.56869	0.000117297	Up
fig_HN.2161	Protein GrpE OS=Acetobacter pasteurianus 386B OX=1266844 GN=grpE PE=3 SV=1	grpE	2.48361	6.91455e-05	Up
fig_HN.2164	histidine kinase OS=Acetobacter pasteurianus OX=438 GN=FCN51_06590 PE=4 SV=1	FCN51_06590	0.617693	0.000624818	Down
fig_HN.2165	Translation initiation inhibitor YjgF OS=Acetobacter pasteurianus 386B OX=1266844 GN=yjgF PE=4 SV=1	yjgF	0.543372	0.000338219	Down
fig_HN.2168	UPF0301 protein APA386B_1767 OS=Acetobacter pasteurianus 386B OX=1266844 GN=algH PE=3 SV=1	algH	2.61261	2.57163e-05	Up
fig_HN.2169	Polyphosphate kinase-2-related domain-containing protein OS=Acetobacter pasteurianus 386B OX=1266844 GN=APA386B_1766 PE=3 SV=1	APA386B_1766	0.510071	2.80066e-05	Down
fig_HN.2170	DUF3465 domain-containing protein OS=Acetobacter pasteurianus OX=438 GN=FCN51_06615 PE=4 SV=1	FCN51_06615	2.48419	8.04552e-05	Up
fig_HN.2171	ATP-dependent Clp protease ATP-binding subunit ClpA OS=Acetobacter pasteurianus 386B OX=1266844 GN=clpA PE=3 SV=1	clpA	0.468032	0.000193092	Down
fig_HN.2172	ATP-dependent Clp protease adapter protein ClpS OS=Acetobacter pasteurianus 386B OX=1266844 GN=clpS PE=3 SV=1	clpS	0.564492	0.00510336	Down
fig_HN.2175	Glutathione hydrolase proenzyme OS=Acetobacter pasteurianus OX=438 GN=ggt PE=3 SV=1	ggt	2.2219	0.000208065	Up
fig_HN.2177	EF-P lysine aminoacylase GenX OS=Acetobacter pasteurianus OX=438 GN=genX PE=4 SV=1	genX	0.57039	0.0109625	Down
fig_HN.2178	Lipoprotein OS=Acetobacter pasteurianus 386B OX=1266844 GN=APA386B_1757 PE=4 SV=1	APA386B_1757	1.59568	0.0478479	Up
fig_HN.2179	Fasciclin OS=Acetobacter pasteurianus OX=438 GN=FCN51_06660 PE=4 SV=1	FCN51_06660	2.19327	0.000200771	Up
fig_HN.2181	Thiamine phosphate synthase OS=Acetobacter pasteurianus OX=438 GN=FCN51_06670 PE=4 SV=1	FCN51_06670	1.64647	0.0189744	Up
fig_HN.2184	Uncharacterized protein	--	2.77847	0.000304301	Up
fig_HN.2186	5-formyltetrahydrofolate cyclo-ligase OS=Acetobacter pasteurianus OX=438 GN=FCN51_06700 PE=3 SV=1	FCN51_06700	1.78174	0.00514221	Up
fig_HN.2188	NUDIX domain-containing protein OS=Acetobacter pasteurianus OX=438 GN=FCN51_06710 PE=3 SV=1	FCN51_06710	2.27413	0.000735046	Up
fig_HN.2189	Hydrolase IIA OS=Acetobacter pasteurianus (strain NBRC 105184 / IFO 3283-01) OX=634452 GN=APA01_02530 PE=4 SV=1	APA01_02530	2.04757	3.12759e-05	Up
fig_HN.2195	DNA polymerase IV OS=Acetobacter pasteurianus OX=438 GN=dinB PE=3 SV=1	dinB	0.530779	0.0122401	Down
fig_HN.2196	Amino acid permease OS=Acetobacter pasteurianus OX=438 GN=FCN51_06740 PE=4 SV=1	FCN51_06740	0.412092	0.000522264	Down
fig_HN.2197	Transporter OS=Acetobacter pasteurianus (strain NBRC 105184 / IFO 3283-01) OX=634452 GN=APA01_02470 PE=4 SV=1	APA01_02470	1.82788	0.00458908	Up
fig_HN.2198	Glycosyl transferase family 2 OS=Acetobacter pasteurianus 386B OX=1266844 GN=APA386B_1738 PE=4 SV=1	APA386B_1738	0.328407	5.72839e-05	Down
fig_HN.2199	Glucuronosyl-N-acetylgalactosaminyl-proteoglycan 4-beta-N-acetylgalactosaminyltransferase OS=Acetobacter pasteurianus subsp.pasteurianus LMG 1262 = NBRC 106471 OX=940265 GN=NBRC106471_0234 PE=4 SV=1	NBRC106471_0234	0.279324	3.67864e-06	Down
fig_HN.2200	Glucuronosyl-N-acetylgalactosaminyl-proteoglycan 4-beta-N-acetylgalactosaminyltransferase OS=Acetobacter pasteurianus 386B OX=1266844 GN=APA386B_1737 PE=4 SV=1	APA386B_1737	0.282915	2.60058e-06	Down
fig_HN.2201	Phosphatase IIIC OS=Acetobacter pasteurianus 386B OX=1266844 GN=fkbH PE=4 SV=1	fkbH	0.360612	2.81137e-05	Down
fig_HN.2203	Insulinase family protein OS=Acetobacter pasteurianus OX=438 GN=FCN51_06770 PE=3 SV=1	FCN51_06770	2.12318	0.000355778	Up
fig_HN.2204	Insulinase family protein OS=Acetobacter pasteurianus OX=438 GN=FCN51_06770 PE=3 SV=1	FCN51_06770	2.20878	7.49528e-05	Up
fig_HN.2206	UvrABC system protein B OS=Acetobacter pasteurianus 386B OX=1266844 GN=uvrB PE=3 SV=1	uvrB	0.328611	1.80105e-06	Down
fig_HN.2207	Helix-turn-helix domain-containing protein OS=Acetobacter pasteurianus NBRC 3188 OX=1226663 GN=NBRC3188_0170 PE=4 SV=1	NBRC3188_0170	0.523418	6.39096e-05	Down
fig_HN.2208	Oxidoreductase OS=Acetobacter pasteurianus NBRC 3278 OX=1226660 GN=NBRC3278_0225 PE=4 SV=1	NBRC3278_0225	1.89905	0.000457267	Up
fig_HN.2211	Glycosyltransferase OS=Acetobacter pasteurianus OX=438 GN=FCN51_06800 PE=4 SV=1	FCN51_06800	0.314402	7.21716e-06	Down
fig_HN.2213	Trehalose-6-phosphate synthase OS=Acetobacter pasteurianus OX=438 GN=FCN51_06810 PE=3 SV=1	FCN51_06810	0.551579	0.000138135	Down
fig_HN.2214	Trehalose 6-phosphate phosphatase OS=Acetobacter pasteurianus 386B OX=1266844 GN=otsB PE=3 SV=1	otsB	1.79236	2.37611e-05	Up
fig_HN.2219	NADH:ubiquinone oxidoreductase subunit NDUFA12 OS=Acetobacter pasteurianus OX=438 GN=FCN51_06835 PE=4 SV=1	FCN51_06835	0.539716	0.00909521	Down
fig_HN.2222	Translation initiation inhibitor YjgF OS=Acetobacter pasteurianus (strain NBRC 105184 / IFO 3283-01) OX=634452 GN=yjgF PE=4 SV=1	yjgF	1.85345	0.00157985	Up
fig_HN.2225	Bifunctional protein FolD OS=Acetobacter pasteurianus 386B OX=1266844 GN=folD PE=3 SV=1	folD	1.68321	0.000607105	Up
fig_HN.2227	Glycosyl transferase OS=Acetobacter pasteurianus (strain NBRC 105184 / IFO 3283-01) OX=634452 GN=APA01_06260 PE=4 SV=1	APA01_06260	0.468056	0.000540112	Down
fig_HN.2228	Kinase inhibitor phospholipid-binding protein OS=Acetobacter pasteurianus (strain NBRC 105184 / IFO 3283-01) OX=634452 GN=APA01_02220 PE=4 SV=1	APA01_02220	2.20144	3.0472e-05	Up
fig_HN.2229	Uncharacterized protein	--	2.26539	0.00246867	Up
fig_HN.2231	Queuine tRNA-ribosyltransferase OS=Acetobacter pasteurianus subsp. pasteurianus LMG 1262 = NBRC 106471 OX=940265 GN=tgt PE=3 SV=1	tgt	0.66533	0.00212401	Down
fig_HN.2233	Ribbon-helix-helix domain-containing protein OS=Acetobacter pasteurianus (strain NBRC 105184 / IFO 3283-01) OX=634452 GN=APA01_02170 PE=4 SV=1	APA01_02170	1.5493	0.00622573	Up
fig_HN.2234	DnaJ like chaperone protein OS=Acetobacter pasteurianus 386B OX=1266844 GN=djlA PE=4 SV=1	djlA	0.565399	0.000683087	Down
fig_HN.2235	VacJ family lipoprotein OS=Acetobacter pasteurianus 386B OX=1266844 GN=vacJ PE=3 SV=1	vacJ	1.89553	0.000105485	Up
fig_HN.2236	Toluene transporter auxiliary component Ttg2D OS=Acetobacter pasteurianus 386B OX=1266844 GN=APA386B_1703 PE=4 SV=1	APA386B_1703	4.31139	6.08397e-06	Up
fig_HN.2238	Energy-dependent translational throttle protein EttA OS=Acetobacter pasteurianus 386B OX=1266844 GN=ettA PE=3 SV=1	ettA	0.596956	2.86795e-06	Down
fig_HN.2239	Inorganic pyrophosphatase OS=Acetobacter pasteurianus 386B OX=1266844 GN=ppa PE=3 SV=1	ppa	2.05154	1.34665e-06	Up
fig_HN.2242	Alkyl hydroperoxide reductase AhpD OS=Acetobacter pasteurianus 386B OX=1266844 GN=ahpD PE=3 SV=1	ahpD	1.52879	0.000193178	Up
fig_HN.2246	Large ribosomal subunit protein bL36 OS=Acetobacter pasteurianus 386B OX=1266844 GN=rpmJ PE=3 SV=1	rpmJ	2.73433	6.19829e-05	Up
fig_HN.2247	TPR repeat-containing protein OS=Acetobacter pasteurianus OX=438 GN=SRCM100623_00838 PE=4 SV=1	SRCM100623_00838	3.25706	1.97303e-06	Up
fig_HN.2251	Glycosyltransferase OS=Acetobacter pasteurianus OX=438 GN=FCN51_06990 PE=4 SV=1	FCN51_06990	0.595867	0.0133609	Down
fig_HN.2254	Amine oxidase domain-containing protein OS=Acetobacter pasteurianus OX=438 GN=FCN51_07005 PE=4 SV=1	FCN51_07005	0.510674	0.000100337	Down
fig_HN.2255	Squalene-hopene cyclase OS=Acetobacter pasteurianus NBRC 3188 OX=1226663 GN=shc PE=4 SV=1	shc	0.54099	5.91996e-05	Down
fig_HN.2256	Nucleoside phosphorylase domain-containing protein OS=Acetobacter pasteurianus NBRC 3188 OX=1226663 GN=NBRC3188_0126 PE=4 SV=1	NBRC3188_0126	1.60054	1.33332e-05	Up
fig_HN.2258	Cation efflux system protein CusC OS=Acetobacter pasteurianus OX=438 GN=SRCM100623_00849 PE=3 SV=1	SRCM100623_00849	1.66313	0.000819999	Up
fig_HN.2259	HlyD family secretion protein OS=Acetobacter pasteurianus 386B OX=1266844 GN=APA386B_1679 PE=4 SV=1	APA386B_1679	0.573833	0.00163455	Down
fig_HN.2262	Phage holin family protein OS=Acetobacter pasteurianus 386B OX=1266844 GN=APA386B_1677 PE=4 SV=1	APA386B_1677	0.552892	0.000124199	Down
fig_HN.2267	UPF0260 protein APA386B_1671 OS=Acetobacter pasteurianus 386B OX=1266844 GN=APA386B_1671 PE=3 SV=1	APA386B_1671	1.8052	0.0116567	Up
fig_HN.2268	YgjP-like metallopeptidase domain-containing protein OS=Acetobacter pasteurianus 386B OX=1266844 GN=APA386B_1670 PE=4 SV=1	APA386B_1670	0.431291	0.000390977	Down
fig_HN.2276	Relaxase/mobilization nuclease domain-containing protein OS=Acetobacter pasteurianus (strain NBRC 105184 / IFO 3283-01) OX=634452 GN=APA01_01710 PE=4 SV=1	APA01_01710	1.62156	0.00863521	Up
fig_HN.2289	Autotransporter strand-loop-strand O-heptosyltransferase OS=Acetobacter pasteurianus OX=438 GN=FCN51_07195 PE=4 SV=1	FCN51_07195	0.412216	0.000247985	Down
fig_HN.2291	Ferrichrome receptor FcuA OS=Acetobacter pasteurianus OX=438 GN=FCN51_07205 PE=3 SV=1	FCN51_07205	3.02714	0.000489299	Up
fig_HN.2292	Ferrichrome receptor FcuA OS=Acetobacter pasteurianus OX=438 GN=FCN51_07205 PE=3 SV=1	FCN51_07205	2.36647	0.00187711	Up
fig_HN.2297	Secretion system type I outer membrane efflux pump lipoprotein NodT OS=Acetobacter pasteurianus (strain NBRC 105184 / IFO 3283-01) OX=634452 GN=nodT PE=3 SV=1	nodT	1.61827	0.000520806	Up
fig_HN.2298	Efflux pump membrane transporter OS=Acetobacter pasteurianus OX=438 GN=FCN51_07225 PE=3 SV=1	FCN51_07225	0.570938	1.83075e-06	Down
fig_HN.2301	Ethanolamine permease OS=Acetobacter pasteurianus OX=438 GN=eat PE=4 SV=1	eat	0.631704	0.000256702	Down
fig_HN.2302	Ethanolamine ammonia-lyase small subunit OS=Acetobacter pasteurianus OX=438 GN=eutC PE=3 SV=1	eutC	1.86841	0.0220486	Up
fig_HN.2303	Ethanolamine ammonia-lyase large subunit OS=Acetobacter pasteurianus OX=438 GN=eutB PE=3 SV=1	eutB	1.59064	0.00573664	Up
fig_HN.2305	Sulfate ABC transporter substrate-binding protein OS=Acetobacter pasteurianus OX=438 GN=FCN51_07255 PE=3 SV=1	FCN51_07255	1.58516	0.000513437	Up
fig_HN.2306	Porin OS=Acetobacter pasteurianus OX=438 GN=FCN51_07260 PE=4 SV=1	FCN51_07260	2.29272	1.95104e-05	Up
fig_HN.2313	Polymer-forming cytoskeletal protein OS=Acetobacter pasteurianus OX=438 GN=FCN51_07295 PE=4 SV=1	FCN51_07295	1.917	5.58254e-05	Up
fig_HN.2315	Sugar kinase PfkB OS=Acetobacter pasteurianus NBRC 3188 OX=1226663 GN=pfkB PE=4 SV=1	pfkB	1.5022	0.004228	Up
fig_HN.2316	Ribonuclease D OS=Acetobacter pasteurianus OX=438 GN=rnd PE=3 SV=1	rnd	0.50499	6.26448e-06	Down
fig_HN.2318	ATP synthase epsilon chain OS=Acetobacter pasteurianus 386B OX=1266844 GN=atpC PE=3 SV=1	atpC	2.18106	4.43319e-06	Up
fig_HN.2327	Malate dehydrogenase OS=Acetobacter pasteurianus (strain NBRC 105184 / IFO 3283-01) OX=634452 GN=APA01_01110 PE=3 SV=1	APA01_01110	0.607127	0.000216525	Down
fig_HN.2328	S9 family peptidase OS=Acetobacter pasteurianus OX=438 GN=FCN51_07370 PE=3 SV=1	FCN51_07370	0.494638	2.29534e-05	Down
fig_HN.2331	RNA helicase OS=Acetobacter pasteurianus OX=438 GN=FCN51_07385 PE=4 SV=1	FCN51_07385	0.355422	7.11887e-06	Down
fig_HN.2333	ferredoxin--NADP(+) reductase OS=Acetobacter pasteurianus 386B OX=1266844 GN=fpr PE=3 SV=1	fpr	1.63309	6.31719e-05	Up
fig_HN.2335	Dihydroorotase OS=Acetobacter pasteurianus OX=438 GN=FCN51_07405 PE=3 SV=1	FCN51_07405	0.641138	0.000956618	Down
fig_HN.2336	Uncharacterized protein	--	0.53817	0.00378263	Down
fig_HN.2338	Polysaccharide biosynthesis protein OS=Acetobacter pasteurianus OX=438 GN=FCN51_07420 PE=3 SV=1	FCN51_07420	0.628214	0.000286931	Down
fig_HN.2340	DUF1134 domain-containing protein OS=Acetobacter pasteurianus 386B OX=1266844 GN=APA386B_1587 PE=4 SV=1	APA386B_1587	3.05728	3.39764e-05	Up
fig_HN.2341	MarR family transcriptional regulator OS=Acetobacter pasteurianus 386B OX=1266844 GN=marR PE=4 SV=1	marR	1.6997	5.56585e-05	Up
fig_HN.2343	DNA helicase OS=Acetobacter pasteurianus OX=438 GN=FCN51_07445 PE=4 SV=1	FCN51_07445	0.390533	0.000580785	Down
fig_HN.2344	Ferredoxin OS=Acetobacter pasteurianus 386B OX=1266844 GN=fdxA PE=4 SV=1	fdxA	3.51178	3.1548e-05	Up
fig_HN.2347	Cytochrome bo(3) ubiquinol oxidase subunit 3 OS=Acetobacter pasteurianus OX=438 GN=cyoC PE=3 SV=1	cyoC	0.63818	0.00271477	Down
fig_HN.2350	SecY stabilizing membrane protein OS=Acetobacter pasteurianus 386B OX=1266844 GN=APA386B_1577 PE=3 SV=1	APA386B_1577	0.253351	0.0118179	Down
fig_HN.2354	Alcohol dehydrogenase cytochrome c subunit OS=Acetobacter pasteurianus (strain NBRC 105184 / IFO 3283-01) OX=634452 GN=APA01_00860 PE=4 SV=1	APA01_00860	1.82083	3.68901e-05	Up
fig_HN.2356	Glycerate kinase OS=Acetobacter pasteurianus OX=438 GN=FCN51_07505 PE=4 SV=1	FCN51_07505	1.77057	0.00041841	Up
fig_HN.2357	Glycerate dehydrogenase OS=Acetobacter pasteurianus NBRC 3278 OX=1226660 GN=ttuD PE=4 SV=1	ttuD	2.19259	0.00151837	Up
fig_HN.2359	Adenine phosphoribosyltransferase OS=Acetobacter pasteurianus (strain NBRC 105184 / IFO 3283-01) OX=634452 GN=apt PE=3 SV=1	apt	2.35449	5.24385e-05	Up
fig_HN.2360	histidine kinase OS=Acetobacter pasteurianus NBRC 3188 OX=1226663 GN=NBRC3188_0011 PE=4 SV=1	NBRC3188_0011	0.523164	0.000859529	Down
fig_HN.2361	Bcr/CflA family efflux transporter OS=Acetobacter pasteurianus OX=438 GN=FCN51_07525 PE=3 SV=1	FCN51_07525	0.564402	0.0002477	Down
fig_HN.2369	Rod shape-determining protein MreD OS=Acetobacter pasteurianus 386B OX=1266844 GN=mreD PE=4 SV=1	mreD	0.44359	0.00811762	Down
fig_HN.2370	Penicillin-binding protein 2 OS=Acetobacter pasteurianus OX=438 GN=mrdA PE=4 SV=1	mrdA	0.641496	0.00723855	Down
fig_HN.2372	Tetratricopeptide repeat protein OS=Acetobacter pasteurianus OX=438 GN=FCN51_07570 PE=4 SV=1	FCN51_07570	2.29663	3.15901e-05	Up
fig_HN.2384	Gluconolactonase OS=Acetobacter pasteurianus subsp. pasteurianus LMG 1262 = NBRC 106471 OX=940265 GN=NBRC106471_0075 PE=4 SV=1	NBRC106471_0075	1.59048	0.00170674	Up
fig_HN.2387	Cytidylate kinase OS=Acetobacter pasteurianus OX=438 GN=cmk PE=3 SV=1	cmk	2.40146	2.03295e-06	Up
fig_HN.2388	3-phosphoshikimate 1-carboxyvinyltransferase OS=Acetobacter pasteurianus 386B OX=1266844 GN=aroA PE=3 SV=1	aroA	1.84122	7.53974e-06	Up
fig_HN.2391	SDR family oxidoreductase OS=Acetobacter pasteurianus OX=438 GN=FCN51_07655 PE=4 SV=1	FCN51_07655	2.07737	3.6043e-05	Up
fig_HN.2393	Nucleoid-associated protein APA386B_1536 OS=Acetobacter pasteurianus 386B OX=1266844 GN=APA386B_1536 PE=3 SV=1	APA386B_1536	2.03462	0.00207554	Up
fig_HN.2395	Secreted protein OS=Acetobacter pasteurianus OX=438 GN=FCN51_07680 PE=4 SV=1	FCN51_07680	3.97932	0.000559153	Up
fig_HN.2397	N-acetylglucosamine-6-phosphate deacetylase OS=Acetobacter pasteurianus OX=438 GN=nagA PE=3 SV=1	nagA	2.04314	1.40326e-07	Up
fig_HN.2400	Glucans biosynthesis glucosyltransferase H OS=Acetobacter pasteurianus OX=438 GN=mdoH PE=3 SV=1	mdoH	0.454845	0.000457812	Down
fig_HN.2403	Periplasmic glucan biosynthesis protein, MdoG OS=Acetobacter pasteurianus 386B OX=1266844 GN=mdoG PE=3 SV=1	mdoG	1.50484	0.00183483	Up
fig_HN.2405	ModE family transcriptional regulator OS=Acetobacter pasteurianus 386B OX=1266844 GN=modE PE=4 SV=1	modE	2.15411	3.37781e-06	Up
fig_HN.2409	Gamma-glutamyltranspeptidase OS=Acetobacter pasteurianus 386B OX=1266844 GN=ggt PE=4 SV=1	ggt	2.00588	2.86165e-05	Up
fig_HN.2410	DsbA family protein OS=Acetobacter pasteurianus OX=438 GN=FCN51_07725 PE=3 SV=1	FCN51_07725	2.99142	9.60731e-06	Up
fig_HN.2411	5-aminolevulinate synthase OS=Acetobacter pasteurianus NBRC 3278 OX=1226660 GN=hemA PE=3 SV=1	hemA	0.50708	0.000115792	Down
fig_HN.2412	Uncharacterized protein	--	1.97829	1.28046e-05	Up
fig_HN.2414	Transketolase OS=Acetobacter pasteurianus OX=438 GN=FCN51_07740 PE=3 SV=1	FCN51_07740	0.48526	0.00864931	Down
fig_HN.2415	Glyceraldehyde-3-phosphate dehydrogenase OS=Acetobacter pasteurianus OX=438 GN=gap PE=3 SV=1	gap	2.15902	9.31953e-06	Up
fig_HN.2416	Phosphoglycerate kinase OS=Acetobacter pasteurianus OX=438 GN=pgk PE=3 SV=1	pgk	1.95101	0.000203361	Up
fig_HN.2418	Protein tyrosine phosphatase OS=Acetobacter pasteurianus 386B OX=1266844 GN=APA386B_1517 PE=4 SV=1	APA386B_1517	0.58439	0.000751827	Down
fig_HN.2419	Succinate dehydrogenase iron-sulfur subunit OS=Acetobacter pasteurianus 386B OX=1266844 GN=sdhB PE=3 SV=1	sdhB	0.52946	0.000989749	Down
fig_HN.2420	Succinate dehydrogenase flavoprotein subunit OS=Acetobacter pasteurianus OX=438 GN=FCN51_07770 PE=3 SV=1	FCN51_07770	0.208246	1.9377e-07	Down
fig_HN.2422	Succinate dehydrogenase hydrophobic membrane anchor subunit OS=Acetobacter pasteurianus NBRC 3299 OX=1226665 GN=sdhD PE=4 SV=1	sdhD	0.285583	3.04646e-05	Down
fig_HN.2423	Succinate dehydrogenase cytochrome b556 subunit OS=Acetobacter pasteurianus 386B OX=1266844 GN=sdhC PE=3 SV=1	sdhC	0.293056	0.000850705	Down
fig_HN.2424	Aspartate-semialdehyde dehydrogenase OS=Acetobacter pasteurianus OX=438 GN=asd PE=3 SV=1	asd	1.5637	0.000871685	Up
fig_HN.2429	NAD(P) transhydrogenase subunit beta OS=Acetobacter pasteurianus OX=438 GN=FCN51_07800 PE=3 SV=1	FCN51_07800	0.540073	0.000272073	Down
fig_HN.2430	Alcohol dehydrogenase AdhP OS=Acetobacter pasteurianus OX=438 GN=adhP PE=3 SV=1	adhP	0.485775	0.000144622	Down
fig_HN.2432	phosphoserine transaminase OS=Acetobacter pasteurianus OX=438 GN=serC PE=3 SV=1	serC	0.409799	2.95462e-06	Down
fig_HN.2435	Phosphoribosylamine--glycine ligase OS=Acetobacter pasteurianus OX=438 GN=purD PE=3 SV=1	purD	1.88897	5.00388e-06	Up
fig_HN.2437	tRNA (Adenosine(37)-N6)-threonylcarbamoyltransferase complex dimerization subunit type 1 TsaB OS=Acetobacter pasteurianus OX=438 GN=tsaB PE=4 SV=1	tsaB	2.44633	3.78878e-05	Up
fig_HN.2439	Scaffold protein Nfu/NifU OS=Acetobacter pasteurianus 386B OX=1266844 GN=nifU PE=4 SV=1	nifU	2.93787	5.2741e-07	Up
fig_HN.2440	DUF2075 domain-containing protein OS=Acetobacter pasteurianus OX=438 GN=FCN51_07860 PE=4 SV=1	FCN51_07860	0.471351	2.97543e-05	Down
fig_HN.2441	YncE family protein OS=Acetobacter pasteurianus subsp. pasteurianus LMG 1262 = NBRC 106471 OX=940265 GN=NBRC106471_0029 PE=4 SV=1	NBRC106471_0029	2.1303	3.7482e-05	Up
fig_HN.2443	Creatininase family protein OS=Acetobacter pasteurianus OX=438 GN=FCN51_07870 PE=3 SV=1	FCN51_07870	1.93647	0.00147749	Up
fig_HN.2444	UvrABC system protein A OS=Acetobacter pasteurianus OX=438 GN=uvrA PE=3 SV=1	uvrA	0.305867	9.81692e-06	Down
fig_HN.2446	Tetratricopeptide repeat protein OS=Acetobacter pasteurianus OX=438 GN=FCN51_07880 PE=4 SV=1	FCN51_07880	1.91875	0.00014836	Up
fig_HN.2448	UPF0434 protein APA386B_1490 OS=Acetobacter pasteurianus 386B OX=1266844 GN=APA386B_1490 PE=3 SV=1	APA386B_1490	2.89207	3.9014e-06	Up
fig_HN.2449	Argininosuccinate lyase OS=Acetobacter pasteurianus NBRC 3278 OX=1226660 GN=NBRC3278_0021 PE=4 SV=1	NBRC3278_0021	1.81104	0.0389308	Up
fig_HN.2451	Periplasmic heavy metal sensor OS=Acetobacter pasteurianus OX=438 GN=FCN51_07905 PE=3 SV=1	FCN51_07905	3.05752	1.80507e-05	Up
fig_HN.2452	UPF0178 protein APA386B_1485 OS=Acetobacter pasteurianus 386B OX=1266844 GN=APA386B_1485 PE=3 SV=1	APA386B_1485	1.84699	0.000621355	Up
fig_HN.2454	Uroporphyrinogen decarboxylase OS=Acetobacter pasteurianus OX=438 GN=hemE PE=3 SV=1	hemE	0.607331	1.37453e-05	Down
fig_HN.2455	HAD family phosphatase OS=Acetobacter pasteurianus OX=438 GN=FCN51_07930 PE=4 SV=1	FCN51_07930	1.96565	0.000171597	Up
fig_HN.2463	Methylated-DNA--protein-cysteine methyltransferase OS=Acetobacter pasteurianus OX=438 GN=FCN51_07970 PE=3 SV=1	FCN51_07970	2.08063	0.00351918	Up
fig_HN.2469	Chromosome partitioning protein ParA OS=Acetobacter pasteurianus 386B OX=1266844 GN=parA PE=4 SV=1	parA	1.77214	0.0028329	Up
fig_HN.2481	Imidazole glycerol phosphate synthase subunit HisF OS=Acetobacter pasteurianus OX=438 GN=hisF PE=3 SV=1	hisF	1.63626	0.000587142	Up
fig_HN.2483	Imidazole glycerol phosphate synthase subunit HisH OS=Acetobacter pasteurianus OX=438 GN=hisH PE=3 SV=1	hisH	2.11911	5.80796e-06	Up
fig_HN.2484	Imidazoleglycerol-phosphate dehydratase OS=Acetobacter pasteurianus OX=438 GN=hisB PE=3 SV=1	hisB	0.368951	0.0255569	Down
fig_HN.2485	Glutamine-dependent NAD(+) synthetase OS=Acetobacter pasteurianus OX=438 GN=nadE PE=3 SV=1	nadE	0.3812	6.64062e-06	Down
fig_HN.2487	Glycosyltransferase OS=Acetobacter pasteurianus OX=438 GN=FCN51_08070 PE=4 SV=1	FCN51_08070	0.408133	6.88657e-05	Down
fig_HN.2488	Outer membrane protein OS=Acetobacter pasteurianus OX=438 GN=FCN51_08075 PE=4 SV=1	FCN51_08075	2.46215	1.46354e-05	Up
fig_HN.2489	Glycosyltransferase OS=Acetobacter pasteurianus OX=438 GN=FCN51_08080 PE=4 SV=1	FCN51_08080	0.368634	3.22939e-06	Down
fig_HN.2490	Glycosyltransferase OS=Acetobacter pasteurianus OX=438 GN=FCN51_08080 PE=4 SV=1	FCN51_08080	0.285874	0.00011937	Down
fig_HN.2493	Major facilitator superfamily MFS_1 OS=Acetobacter pasteurianus 386B OX=1266844 GN=APA386B_1450 PE=4 SV=1	APA386B_1450	0.384775	0.0011261	Down
fig_HN.2495	TetR family transcriptional regulator OS=Acetobacter pasteurianus 386B OX=1266844 GN=tetR PE=4 SV=1	tetR	1.6684	0.000259053	Up
fig_HN.2498	Accessory factor UbiK family protein OS=Acetobacter pasteurianus (strain NBRC 105184 / IFO 3283-01) OX=634452 GN=APA01_26390 PE=4 SV=1	APA01_26390	1.87063	5.32028e-05	Up
fig_HN.2500	J domain-containing protein OS=Acetobacter pasteurianus OX=438 GN=FCN51_08125 PE=4 SV=1	FCN51_08125	2.45669	1.95577e-05	Up
fig_HN.2501	Lipocalin-like domain-containing protein OS=Acetobacter pasteurianus NBRC 3278 OX=1226660 GN=NBRC3278_2461 PE=4 SV=1	NBRC3278_2461	2.58694	1.97375e-06	Up
fig_HN.2506	Arginine biosynthesis bifunctional protein ArgJ OS=Acetobacter pasteurianus OX=438 GN=argJ PE=3 SV=1	argJ	1.67834	0.000109791	Up
fig_HN.2507	Parvulin-like PPIase OS=Acetobacter pasteurianus OX=438 GN=FCN51_08155 PE=3 SV=1	FCN51_08155	3.9064	6.43031e-07	Up
fig_HN.2508	Protein translocase subunit SecA OS=Acetobacter pasteurianus OX=438 GN=secA PE=3 SV=1	secA	0.525384	2.95108e-06	Down
fig_HN.2509	Probable transcriptional regulatory protein FCN51_08165 OS=Acetobacter pasteurianus OX=438 GN=FCN51_08165 PE=3 SV=1	FCN51_08165	1.87686	9.23799e-05	Up
fig_HN.2510	Crossover junction endodeoxyribonuclease RuvC OS=Acetobacter pasteurianus 386B OX=1266844 GN=ruvC PE=3 SV=1	ruvC	1.8863	4.45937e-05	Up
fig_HN.2514	Tol-Pal system protein TolQ OS=Acetobacter pasteurianus 386B OX=1266844 GN=tolQ PE=3 SV=1	tolQ	0.604557	0.00485901	Down
fig_HN.2516	Energy transducer TonB OS=Acetobacter pasteurianus OX=438 GN=FCN51_08200 PE=4 SV=1	FCN51_08200	1.8046	0.000212526	Up
fig_HN.2517	Tol-Pal system protein TolB OS=Acetobacter pasteurianus OX=438 GN=tolB PE=3 SV=1	tolB	1.90866	1.83079e-05	Up
fig_HN.2518	Peptidoglycan-associated lipoprotein OS=Acetobacter pasteurianus 386B OX=1266844 GN=omp PE=3 SV=1	omp	1.91069	0.000124267	Up
fig_HN.2519	Cell division coordinator CpoB OS=Acetobacter pasteurianus subsp. pasteurianus LMG 1262 = NBRC 106471 OX=940265 GN=NBRC106471_2371 PE=4 SV=1	NBRC106471_2371	3.25473	1.40787e-06	Up
fig_HN.2520	tRNA(Ile)-lysidine synthase OS=Acetobacter pasteurianus OX=438 GN=tilS PE=3 SV=1	tilS	0.483382	0.00562908	Down
fig_HN.2521	ATP-dependent zinc metalloprotease FtsH OS=Acetobacter pasteurianus 386B OX=1266844 GN=ftsH PE=3 SV=1	ftsH	0.666243	0.000412466	Down
fig_HN.2523	Phosphoglucosamine mutase OS=Acetobacter pasteurianus OX=438 GN=glmM PE=3 SV=1	glmM	0.497077	2.75346e-05	Down
fig_HN.2524	Response regulator transcription factor OS=Acetobacter pasteurianus OX=438 GN=FCN51_08240 PE=4 SV=1	FCN51_08240	0.435761	4.9552e-05	Down
fig_HN.2525	tRNA threonylcarbamoyladenosine biosynthesis protein TsaE OS=Acetobacter pasteurianus OX=438 GN=tsaE PE=3 SV=1	tsaE	2.77722	3.4237e-05	Up
fig_HN.2526	Double-strand break repair protein AddB OS=Acetobacter pasteurianus OX=438 GN=addB PE=4 SV=1	addB	0.333253	0.000112672	Down
fig_HN.2527	DNA 3'-5' helicase OS=Acetobacter pasteurianus OX=438 GN=addA PE=4 SV=1	addA	0.383057	4.38503e-05	Down
fig_HN.2528	Thioredoxin OS=Acetobacter pasteurianus 386B OX=1266844 GN=trxA PE=3 SV=1	trxA	1.71418	0.0036709	Up
fig_HN.2532	tRNA/rRNA methyltransferase SpoU OS=Acetobacter pasteurianus 386B OX=1266844 GN=spoU PE=3 SV=1	spoU	0.548206	0.0131162	Down
fig_HN.2533	Ribosomal large subunit 23S rRNA methyltransferase SpoU OS=Acetobacter pasteurianus NBRC 3299 OX=1226665 GN=spoU PE=3 SV=1	spoU	0.621949	0.00242114	Down
fig_HN.2535	Cysteine desulfurase OS=Acetobacter pasteurianus OX=438 GN=FCN51_08295 PE=4 SV=1	FCN51_08295	1.9869	1.1778e-05	Up
fig_HN.2537	Ferredoxin OS=Acetobacter pasteurianus 386B OX=1266844 GN=fxdB PE=3 SV=1	fxdB	2.4605	0.000248523	Up
fig_HN.2539	Glutathione S-transferase OS=Acetobacter pasteurianus OX=438 GN=FCN51_08315 PE=4 SV=1	FCN51_08315	0.512676	1.48968e-05	Down
fig_HN.2545	dTDP-4-dehydrorhamnose reductase OS=Acetobacter pasteurianus OX=438 GN=rfbD PE=3 SV=1	rfbD	1.76377	0.000260417	Up
fig_HN.2549	GMP reductase OS=Acetobacter pasteurianus OX=438 GN=FCN51_08365 PE=4 SV=1	FCN51_08365	0.62418	0.00125636	Down
fig_HN.2553	Tyrosine--tRNA ligase OS=Acetobacter pasteurianus OX=438 GN=tyrS PE=3 SV=1	tyrS	0.479778	1.86268e-05	Down
fig_HN.2556	RNA polymerase-binding transcription factor DksA OS=Acetobacter pasteurianus 386B OX=1266844 GN=dksA PE=3 SV=1	dksA	1.86657	0.000427946	Up
fig_HN.2559	Single-stranded DNA-binding protein OS=Acetobacter pasteurianus 386B OX=1266844 GN=ssb PE=3 SV=1	ssb	2.13636	3.93178e-08	Up
fig_HN.2560	16S rRNA (Guanine(966)-N(2))-methyltransferase RsmD OS=Acetobacter pasteurianus OX=438 GN=rsmD PE=4 SV=1	rsmD	2.42779	0.0283577	Up
fig_HN.2566	Probable periplasmic serine endoprotease DegP-like OS=Acetobacter pasteurianus OX=438 GN=FCN51_08435 PE=4 SV=1	FCN51_08435	2.5515	5.93193e-07	Up
fig_HN.2567	Crp/Fnr family transcriptional regulator OS=Acetobacter pasteurianus OX=438 GN=FCN51_08440 PE=4 SV=1	FCN51_08440	0.597276	0.0254391	Down
fig_HN.2568	Outer membrane protein, OmpW OS=Acetobacter pasteurianus 386B OX=1266844 GN=ompW PE=3 SV=1	ompW	1.75796	0.000949828	Up
fig_HN.2571	Electron transfer flavoprotein-ubiquinone oxidoreductase OS=Acetobacter pasteurianus OX=438 GN=FCN51_08460 PE=4 SV=1	FCN51_08460	0.511244	2.325e-06	Down
fig_HN.2572	Electron transfer flavoprotein subunit beta OS=Acetobacter pasteurianus subsp. pasteurianus LMG 1262 = NBRC 106471 OX=940265 GN=etfB PE=3 SV=1	etfB	1.78679	0.0003348	Up
fig_HN.2573	Electron transfer flavoprotein beta-subunit OS=Acetobacter pasteurianus 386B OX=1266844 GN=etfB PE=3 SV=1	etfB	1.8914	8.17428e-05	Up
fig_HN.2574	Electron transfer flavoprotein, alpha subunit OS=Acetobacter pasteurianus 386B OX=1266844 GN=etfA PE=3 SV=1	etfA	2.66638	0.000350749	Up
fig_HN.2576	Efflux transporter outer membrane subunit OS=Acetobacter pasteurianus OX=438 GN=FCN51_08480 PE=3 SV=1	FCN51_08480	1.73876	5.65924e-05	Up
fig_HN.2584	Isochorismatase family protein OS=Acetobacter pasteurianus OX=438 GN=FCN51_09255 PE=4 SV=1	FCN51_09255	1.88253	0.000585629	Up
fig_HN.2586	Maleate isomerase OS=Acetobacter pasteurianus OX=438 GN=maiA PE=3 SV=1	maiA	0.631341	0.0299957	Down
fig_HN.2589	Transcriptional regulator LysR OS=Acetobacter pasteurianus (strain NBRC 105184 / IFO 3283-01) OX=634452 GN=lysR PE=3 SV=1	lysR	0.539919	0.00160365	Down
fig_HN.2591	HlyD family secretion protein OS=Acetobacter pasteurianus OX=438 GN=FCN51_09290 PE=3 SV=1	FCN51_09290	1.66799	5.42704e-05	Up
fig_HN.2592	Efflux transporter outer membrane subunit OS=Acetobacter pasteurianus OX=438 GN=FCN51_09295 PE=3 SV=1	FCN51_09295	1.74607	0.000385759	Up
fig_HN.2593	Quercetin 2,3-dioxygenase C-terminal cupin domain-containing protein OS=Acetobacter pasteurianus OX=438 GN=FCN51_09300 PE=4 SV=1	FCN51_09300	0.66184	0.0139725	Down
fig_HN.2597	MBL fold metallo-hydrolase OS=Acetobacter pasteurianus OX=438 GN=FCN51_09320 PE=4 SV=1	FCN51_09320	2.11005	6.47933e-06	Up
fig_HN.2601	HIT domain-containing protein OS=Acetobacter pasteurianus OX=438 GN=FCN51_09340 PE=4 SV=1	FCN51_09340	1.62972	0.00183036	Up
fig_HN.2602	ArsC family reductase OS=Acetobacter pasteurianus OX=438 GN=FCN51_09345 PE=3 SV=1	FCN51_09345	2.03188	0.000354332	Up
fig_HN.2603	Bacterioferritin OS=Acetobacter pasteurianus 386B OX=1266844 GN=bfr PE=3 SV=1	bfr	0.205843	1.88752e-06	Down
fig_HN.2604	DUF4105 domain-containing protein OS=Acetobacter pasteurianus OX=438 GN=FCN51_09355 PE=4 SV=1	FCN51_09355	0.529873	0.0464248	Down
fig_HN.2607	Alpha-keto acid decarboxylase family protein OS=Acetobacter pasteurianus OX=438 GN=FCN51_09370 PE=3 SV=1	FCN51_09370	0.28513	2.8232e-06	Down
fig_HN.2610	Urease subunit gamma OS=Acetobacter pasteurianus NBRC 3299 OX=1226665 GN=ureA PE=3 SV=1	ureA	2.29737	0.0141092	Up
fig_HN.2613	Urease accessory protein UreE OS=Acetobacter pasteurianus OX=438 GN=ureE PE=3 SV=1	ureE	0.473458	0.023817	Down
fig_HN.2627	DUF1489 family protein OS=Acetobacter pasteurianus OX=438 GN=FCN51_09470 PE=4 SV=1	FCN51_09470	1.8051	0.00195128	Up
fig_HN.2628	Heme chaperone HemW OS=Acetobacter pasteurianus OX=438 GN=FCN51_09475 PE=3 SV=1	FCN51_09475	0.610166	0.00180428	Down
fig_HN.2629	Probable potassium transport system protein Kup OS=Acetobacter pasteurianus 386B OX=1266844 GN=kup PE=3 SV=1	kup	0.580552	0.000515447	Down
fig_HN.2630	Pyridoxal phosphate homeostasis protein OS=Acetobacter pasteurianus subsp. pasteurianus LMG 1262 = NBRC 106471 OX=940265 GN=NBRC106471_2133 PE=3 SV=1	NBRC106471_2133	2.07859	0.000703979	Up
fig_HN.2634	Sugar ABC transporter substrate-binding protein OS=Acetobacter pasteurianus OX=438 GN=FCN51_09500 PE=4 SV=1	FCN51_09500	3.09023	0.000171543	Up
fig_HN.2636	Uncharacterized protein	--	2.38566	9.94073e-05	Up
fig_HN.2637	Gluconokinase OS=Acetobacter pasteurianus OX=438 GN=FCN51_09515 PE=3 SV=1	FCN51_09515	1.75145	0.00338338	Up
fig_HN.2639	6-phosphogluconolactonase OS=Acetobacter pasteurianus OX=438 GN=pgl PE=3 SV=1	pgl	1.77905	2.55397e-05	Up
fig_HN.2640	Hydrolase OS=Acetobacter pasteurianus (strain NBRC 105184 / IFO 3283-01) OX=634452 GN=APA01_23140 PE=4 SV=1	APA01_23140	1.87057	5.1197e-05	Up
fig_HN.2642	Transaldolase OS=Acetobacter pasteurianus OX=438 GN=tal PE=3 SV=1	tal	0.407833	4.15951e-06	Down
fig_HN.2643	Transaldolase OS=Acetobacter pasteurianus OX=438 GN=tal PE=3 SV=1	tal	0.511073	2.74083e-05	Down
fig_HN.2644	Transaldolase OS=Acetobacter pasteurianus OX=438 GN=tal PE=3 SV=1	tal	0.392906	5.01812e-06	Down
fig_HN.2647	Ankyrin OS=Acetobacter pasteurianus 386B OX=1266844 GN=ankB PE=4 SV=1	ankB	2.87171	1.12378e-05	Up
fig_HN.2648	Histidinol-phosphate aminotransferase OS=Acetobacter pasteurianus 386B OX=1266844 GN=hisC PE=3 SV=1	hisC	0.599032	7.35178e-05	Down
fig_HN.2649	Uncharacterized protein	--	2.81986	0.00286875	Up
fig_HN.2651	Magnesium transporter OS=Acetobacter pasteurianus OX=438 GN=FCN51_09565 PE=3 SV=1	FCN51_09565	0.583446	0.00087384	Down
fig_HN.2653	ABC transporter ATP-binding protein OS=Acetobacter pasteurianus OX=438 GN=FCN51_09575 PE=3 SV=1	FCN51_09575	0.554134	0.00134799	Down
fig_HN.2655	ABC transporter permease OS=Acetobacter pasteurianus OX=438 GN=FCN51_09580 PE=4 SV=1	FCN51_09580	0.442127	0.000195218	Down
fig_HN.2658	Lipoprotein OS=Acetobacter pasteurianus OX=438 GN=FCN51_09590 PE=4 SV=1	FCN51_09590	1.56461	0.00480136	Up
fig_HN.2662	ADP-L-glycero-D-manno-heptose-6-epimerase OS=Acetobacter pasteurianus OX=438 GN=rfaD PE=3 SV=1	rfaD	0.622171	0.002294	Down
fig_HN.2663	Antibiotic biosynthesis monooxygenase OS=Acetobacter pasteurianus 386B OX=1266844 GN=APA386B_1136 PE=4 SV=1	APA386B_1136	2.37459	6.14543e-06	Up
fig_HN.2664	L-lactate permease OS=Acetobacter pasteurianus (strain NBRC 105184 / IFO 3283-01) OX=634452 GN=APA01_22960 PE=3 SV=1	APA01_22960	0.560013	0.0135456	Down
fig_HN.2669	GMP synthase [glutamine-hydrolyzing] OS=Acetobacter pasteurianus OX=438 GN=guaA PE=3 SV=1	guaA	0.530843	1.35889e-05	Down
fig_HN.2670	Cysteine synthase A OS=Acetobacter pasteurianus 386B OX=1266844 GN=cysB PE=4 SV=1	cysB	1.81603	5.13092e-07	Up
fig_HN.2671	DUF2272 domain-containing protein OS=Acetobacter pasteurianus 386B OX=1266844 GN=APA386B_1128 PE=4 SV=1	APA386B_1128	2.9561	7.09126e-05	Up
fig_HN.2672	DUF2272 domain-containing protein OS=Acetobacter pasteurianus 386B OX=1266844 GN=APA386B_1128 PE=4 SV=1	APA386B_1128	1.68731	3.14176e-06	Up
fig_HN.2673	Cys-tRNA(Pro)/Cys-tRNA(Cys) deacylase OS=Acetobacter pasteurianus 386B OX=1266844 GN=APA386B_1127 PE=3 SV=1	APA386B_1127	2.2217	4.62575e-06	Up
fig_HN.2675	Histone OS=Acetobacter pasteurianus OX=438 GN=FCN51_09670 PE=4 SV=1	FCN51_09670	0.129935	0.000106145	Down
fig_HN.2679	Zinc ABC transporter substrate-binding protein OS=Acetobacter pasteurianus OX=438 GN=FCN51_09685 PE=4 SV=1	FCN51_09685	2.09034	0.0188723	Up
fig_HN.2680	Metal ABC transporter ATP-binding protein OS=Acetobacter pasteurianus OX=438 GN=FCN51_09690 PE=4 SV=1	FCN51_09690	2.20306	0.00130747	Up
fig_HN.2688	Metal-binding protein OS=Acetobacter pasteurianus 386B OX=1266844 GN=APA386B_1113 PE=4 SV=1	APA386B_1113	2.6276	0.00849532	Up
fig_HN.2689	Cobalamin biosynthesis protein CobW OS=Acetobacter pasteurianus OX=438 GN=cobW PE=3 SV=1	cobW	1.95735	4.29381e-06	Up
fig_HN.2690	Cobaltochelatase subunit CobN OS=Acetobacter pasteurianus OX=438 GN=cobN PE=4 SV=1	cobN	0.484952	0.00137816	Down
fig_HN.2694	Corrinoid adenosyltransferase OS=Acetobacter pasteurianus OX=438 GN=cobO PE=3 SV=1	cobO	0.514189	0.000321831	Down
fig_HN.2696	K04719 cob(II)yrinic acid a,c-diamide reductase OS=Acetobacter pasteurianus 386B OX=1266844 GN=APA386B_1106 PE=4 SV=1	APA386B_1106	0.483801	0.00175401	Down
fig_HN.2698	threonine-phosphate decarboxylase OS=Acetobacter pasteurianus OX=438 GN=FCN51_09770 PE=4 SV=1	FCN51_09770	0.596722	0.00115939	Down
fig_HN.2706	Sorbitol dehydrogenase OS=Acetobacter pasteurianus OX=438 GN=FCN51_09810 PE=4 SV=1	FCN51_09810	1.55621	0.00308306	Up
fig_HN.2707	DUF2147 domain-containing protein OS=Acetobacter pasteurianus OX=438 GN=FCN51_09815 PE=4 SV=1	FCN51_09815	1.5138	0.000561965	Up
fig_HN.2709	Carbohydrate porin OS=Acetobacter pasteurianus OX=438 GN=FCN51_09820 PE=3 SV=1	FCN51_09820	1.74048	0.00479386	Up
fig_HN.2723	Outer membrane protein OS=Acetobacter pasteurianus 386B OX=1266844 GN=APA386B_1080 PE=4 SV=1	APA386B_1080	2.00169	0.00193653	Up
fig_HN.2751	Alpha/beta hydrolase OS=Acetobacter pasteurianus OX=438 GN=FCN51_09995 PE=4 SV=1	FCN51_09995	0.409008	0.00559957	Down
fig_HN.2752	Uroporphyrinogen-III C-methyltransferase OS=Acetobacter pasteurianus OX=438 GN=cobA PE=3 SV=1	cobA	0.521772	0.000158399	Down
fig_HN.2756	Lipoprotein OS=Acetobacter pasteurianus OX=438 GN=FCN51_10015 PE=3 SV=1	FCN51_10015	3.21438	1.5639e-05	Up
fig_HN.2759	nitric oxide dioxygenase OS=Acetobacter pasteurianus (strain NBRC 105184 / IFO 3283-01) OX=634452 GN=APA01_21890 PE=3 SV=1	APA01_21890	0.478556	1.1481e-05	Down
fig_HN.2760	Transcriptional regulator OS=Acetobacter pasteurianus 386B OX=1266844 GN=APA386B_1048 PE=4 SV=1	APA386B_1048	0.648396	0.00500733	Down
fig_HN.2768	Uncharacterized protein	--	3.39213	1.76131e-06	Up
fig_HN.2769	Anhydro-N-acetylmuramic acid kinase OS=Acetobacter pasteurianus OX=438 GN=anmK PE=3 SV=1	anmK	2.38643	0.000317999	Up
fig_HN.2771	Pyridoxine 5'-phosphate synthase OS=Acetobacter pasteurianus (strain NBRC 105184 / IFO 3283-01) OX=634452 GN=pdxJ PE=3 SV=1	pdxJ	2.07141	0.00142031	Up
fig_HN.2772	4-hydroxythreonine-4-phosphate dehydrogenase OS=Acetobacter pasteurianus OX=438 GN=pdxA PE=3 SV=1	pdxA	2.24652	9.02485e-06	Up
fig_HN.2773	Glycosyl transferase OS=Acetobacter pasteurianus 386B OX=1266844 GN=APA386B_1035 PE=4 SV=1	APA386B_1035	0.573247	0.00817973	Down
fig_HN.2776	Orotidine 5'-phosphate decarboxylase OS=Acetobacter pasteurianus 386B OX=1266844 GN=pyrF PE=3 SV=1	pyrF	2.29658	3.83733e-05	Up
fig_HN.2778	Pyrimidine utilization regulatory protein R OS=Acetobacter pasteurianus 386B OX=1266844 GN=rutR PE=4 SV=1	rutR	0.40919	0.000174756	Down
fig_HN.2790	4-oxalocrotonate tautomerase OS=Acetobacter pasteurianus 386B OX=1266844 GN=yrdN PE=4 SV=1	yrdN	0.477362	1.84317e-06	Down
fig_HN.2792	Glucose dehydrogenase, methanol dehydrogenase subunit 1 OS=Acetobacter pasteurianus (strain NBRC 105184 / IFO 3283-01) OX=634452 GN=APA01_21550 PE=3 SV=1	APA01_21550	0.484415	9.77601e-06	Down
fig_HN.2795	Bacteriocin OS=Acetobacter pasteurianus OX=438 GN=FCN51_10195 PE=3 SV=1	FCN51_10195	0.585019	1.3123e-05	Down
fig_HN.2802	1-acyl-sn-glycerol-3-phosphate acyltransferase OS=Acetobacter pasteurianus OX=438 GN=FCN51_10225 PE=4 SV=1	FCN51_10225	0.624042	0.0043758	Down
fig_HN.2803	SCO family protein OS=Acetobacter pasteurianus OX=438 GN=FCN51_10230 PE=3 SV=1	FCN51_10230	1.57589	0.000230114	Up
fig_HN.2804	DNA polymerase I OS=Acetobacter pasteurianus OX=438 GN=polA PE=3 SV=1	polA	0.63736	0.000329596	Down
fig_HN.2807	Protein adenylyltransferase SelO OS=Acetobacter pasteurianus OX=438 GN=selO PE=3 SV=1	selO	0.559806	0.0010986	Down
fig_HN.2813	Fructose-1,6-bisphosphatase OS=Acetobacter pasteurianus OX=438 GN=glpX PE=3 SV=1	glpX	1.79491	3.97581e-05	Up
fig_HN.2815	Aminotransferase OS=Acetobacter pasteurianus 386B OX=1266844 GN=aatC PE=3 SV=1	aatC	0.371708	9.644e-05	Down
fig_HN.2816	Aminotransferase OS=Acetobacter pasteurianus NBRC 3188 OX=1226663 GN=aatC PE=3 SV=1	aatC	0.490153	0.000366959	Down
fig_HN.2817	OmpA-like domain-containing protein OS=Acetobacter pasteurianus 386B OX=1266844 GN=APA386B_990 PE=4 SV=1	APA386B_990	1.846	0.00047302	Up
fig_HN.2819	ATP-dependent Clp protease proteolytic subunit OS=Acetobacter pasteurianus 386B OX=1266844 GN=clpP PE=3 SV=1	clpP	1.62602	0.000472292	Up
fig_HN.2820	Ferritin-like domain-containing protein OS=Acetobacter pasteurianus OX=438 GN=FCN51_10300 PE=4 SV=1	FCN51_10300	0.35011	1.27953e-05	Down
fig_HN.2822	Pyrroloquinoline quinone biosynthesis protein D OS=Acetobacter pasteurianus 386B OX=1266844 GN=pqqD PE=4 SV=1	pqqD	1.65597	0.0163348	Up
fig_HN.2823	Pyrroloquinoline-quinone synthase OS=Acetobacter pasteurianus OX=438 GN=pqqC PE=3 SV=1	pqqC	0.489767	6.8176e-05	Down
fig_HN.2824	Coenzyme PQQ synthesis protein B OS=Acetobacter pasteurianus (strain NBRC 105184 / IFO 3283-01) OX=634452 GN=pqqB PE=3 SV=1	pqqB	1.78613	0.00152877	Up
fig_HN.2828	Glycosyl transferase OS=Acetobacter pasteurianus NBRC 3278 OX=1226660 GN=NBRC3278_1979 PE=4 SV=1	NBRC3278_1979	0.409582	0.00958253	Down
fig_HN.2830	Iron-sulfur (Fe-S) cluster assembly protein HesB/YadR/YfhF OS=Acetobacter pasteurianus 386B OX=1266844 GN=hesB PE=3 SV=1	hesB	1.55225	0.012172	Up
fig_HN.2831	Deoxyguanosinetriphosphate triphosphohydrolase-like protein OS=Acetobacter pasteurianus (strain NBRC 105184 / IFO 3283-01)OX=634452 GN=APA01_21190 PE=3 SV=1	APA01_21190	0.574917	0.00034795	Down
fig_HN.2833	SPOR domain-containing protein OS=Acetobacter pasteurianus OX=438 GN=FCN51_10365 PE=4 SV=1	FCN51_10365	2.2649	6.94866e-05	Up
fig_HN.2835	SMC-Scp complex subunit ScpB OS=Acetobacter pasteurianus OX=438 GN=scpB PE=4 SV=1	scpB	1.81558	0.000107257	Up
fig_HN.2842	Zinc finger CHCC-type domain-containing protein OS=Acetobacter pasteurianus (strain NBRC 105184 / IFO 3283-01) OX=634452 GN=APA01_21090 PE=4 SV=1	APA01_21090	0.59314	0.0169717	Down
fig_HN.2862	Uncharacterized protein	--	0.58252	0.000483529	Down
fig_HN.2923	Uncharacterized protein	--	3.22368	0.0388895	Up
fig_HN.2932	TonB-dependent receptor OS=Acetobacter pasteurianus OX=438 GN=FCN51_10885 PE=3 SV=1	FCN51_10885	1.98544	0.0017297	Up
fig_HN.2936	Glucose 1-dehydrogenase OS=Acetobacter pasteurianus OX=438 GN=FCN51_10905 PE=4 SV=1	FCN51_10905	0.434833	0.000224066	Down
fig_HN.2949	Biotin carboxyl carrier protein of acetyl-CoA carboxylase OS=Acetobacter pasteurianus OX=438 GN=FCN51_10970 PE=4 SV=1	FCN51_10970	2.38473	0.000746478	Up
fig_HN.2964	Pirin family protein OS=Acetobacter pasteurianus OX=438 GN=FCN51_11040 PE=3 SV=1	FCN51_11040	2.37572	0.000218659	Up
fig_HN.2965	NAD(P)H-dependent oxidoreductase OS=Acetobacter pasteurianus OX=438 GN=FCN51_11045 PE=4 SV=1	FCN51_11045	1.95342	0.000577814	Up
fig_HN.2967	15.0 kDa protein in dhaT-dhaS intergenic region OS=Acetobacter pasteurianus 386B OX=1266844 GN=APA386B_924 PE=4 SV=1	APA386B_924	2.44157	0.000353998	Up
fig_HN.2983	Quinone-dependent D-lactate dehydrogenase OS=Acetobacter pasteurianus 386B OX=1266844 GN=dld PE=3 SV=1	dld	0.42332	7.31373e-05	Down
fig_HN.2989	Cytochrome c OS=Acetobacter pasteurianus OX=438 GN=FCN51_11135 PE=4 SV=1	FCN51_11135	3.32704	3.62183e-05	Up
fig_HN.2991	DNA gyrase inhibitor YacG OS=Acetobacter pasteurianus 386B OX=1266844 GN=yacG PE=3 SV=1	yacG	1.97227	0.00203974	Up
fig_HN.2993	dTTP/UTP pyrophosphatase OS=Acetobacter pasteurianus OX=438 GN=maf PE=3 SV=1	maf	1.61477	0.00104548	Up
fig_HN.2994	Translation initiation factor IF-1 OS=Acetobacter pasteurianus 386B OX=1266844 GN=infA PE=3 SV=1	infA	1.74543	9.03036e-05	Up
fig_HN.2998	Ribonuclease E OS=Acetobacter pasteurianus OX=438 GN=rne PE=3 SV=1	rne	0.338201	2.89712e-07	Down
fig_HN.3000	N-acetylmuramoyl-L-alanine amidase OS=Acetobacter pasteurianus OX=438 GN=FCN51_11180 PE=4 SV=1	FCN51_11180	1.81834	8.25138e-05	Up
fig_HN.3002	Complex I NDUFA9 subunit family protein OS=Acetobacter pasteurianus OX=438 GN=FCN51_11195 PE=3 SV=1	FCN51_11195	0.35825	1.66137e-05	Down
fig_HN.3004	Glutamate synthase large subunit OS=Acetobacter pasteurianus OX=438 GN=gltB PE=3 SV=1	gltB	0.393794	1.93719e-06	Down
fig_HN.3006	M3 family oligoendopeptidase OS=Acetobacter pasteurianus OX=438 GN=FCN51_11210 PE=3 SV=1	FCN51_11210	0.428494	1.99296e-06	Down
fig_HN.3007	AarF/ABC1/UbiB kinase family protein OS=Acetobacter pasteurianus OX=438 GN=FCN51_11215 PE=4 SV=1	FCN51_11215	0.513739	0.000123936	Down
fig_HN.3008	Lipoprotein OS=Acetobacter pasteurianus NBRC 3278 OX=1226660 GN=NBRC3278_1838 PE=4 SV=1	NBRC3278_1838	2.01125	0.00226041	Up
fig_HN.3012	Homoserine kinase OS=Acetobacter pasteurianus (strain NBRC 105184 / IFO 3283-01) OX=634452 GN=thrB PE=3 SV=1	thrB	0.455283	0.000202618	Down
fig_HN.3013	Homoserine kinase OS=Acetobacter pasteurianus 386B OX=1266844 GN=thrB PE=3 SV=1	thrB	0.30764	0.00081225	Down
fig_HN.3014	Ribonuclease H OS=Acetobacter pasteurianus (strain NBRC 105184 / IFO 3283-01) OX=634452 GN=rnhA PE=3 SV=1	rnhA	2.15168	0.000489874	Up
fig_HN.3015	Glycosyltransferase RgtA/B/C/D-like domain-containing protein OS=Acetobacter pasteurianus OX=438 GN=FCN51_11240 PE=4 SV=1	FCN51_11240	0.574575	0.0412861	Down
fig_HN.3016	OmpA-like domain-containing protein OS=Acetobacter pasteurianus (strain NBRC 105184 / IFO 3283-01) OX=634452 GN=APA01_19730 PE=4 SV=1	APA01_19730	3.82853	1.53266e-05	Up
fig_HN.3018	Glycosyltransferase family 4 protein OS=Acetobacter pasteurianus OX=438 GN=FCN51_11255 PE=4 SV=1	FCN51_11255	0.608656	0.000528707	Down
fig_HN.3020	Tetratricopeptide repeat family protein OS=Acetobacter pasteurianus NBRC 3188 OX=1226663 GN=NBRC3188_1930 PE=4 SV=1	NBRC3188_1930	2.70763	0.000253142	Up
fig_HN.3021	Glycosyltransferase family 9 protein OS=Acetobacter pasteurianus OX=438 GN=FCN51_11265 PE=4 SV=1	FCN51_11265	0.332016	8.2897e-05	Down
fig_HN.3022	Threonine--tRNA ligase OS=Acetobacter pasteurianus OX=438 GN=thrS PE=3 SV=1	thrS	0.412856	4.79624e-06	Down
fig_HN.3024	Outer membrane protein OS=Acetobacter pasteurianus NBRC 3188 OX=1226663 GN=NBRC3188_1926 PE=4 SV=1	NBRC3188_1926	2.45468	1.07194e-05	Up
fig_HN.3030	ABC-F family ATP-binding cassette domain-containing protein OS=Acetobacter pasteurianus OX=438 GN=FCN51_11300 PE=4 SV=1	FCN51_11300	0.588164	0.000399082	Down
fig_HN.3031	Nucleoside diphosphate kinase OS=Acetobacter pasteurianus 386B OX=1266844 GN=ndk PE=3 SV=1	ndk	1.80904	1.7092e-05	Up
fig_HN.3032	Cobalamin B12-binding/radical SAM domain-containing Fe-S oxidoreductase OS=Acetobacter pasteurianus 386B OX=1266844 GN=APA386B_868 PE=4 SV=1	APA386B_868	0.408502	2.07084e-05	Down
fig_HN.3034	Cation/copper resistance transporter ATPase CopZ OS=Acetobacter pasteurianus 386B OX=1266844 GN=copZ PE=4 SV=1	copZ	2.60958	0.000326435	Up
fig_HN.3035	Lipoprotein OS=Acetobacter pasteurianus 386B OX=1266844 GN=APA386B_865 PE=4 SV=1	APA386B_865	1.57546	0.000261139	Up
fig_HN.3039	Aminotransferase OS=Acetobacter pasteurianus OX=438 GN=FCN51_11345 PE=3 SV=1	FCN51_11345	0.603133	0.000970105	Down
fig_HN.3042	RidA family protein OS=Acetobacter pasteurianus OX=438 GN=BJI49_01375 PE=4 SV=1	BJI49_01375	1.98917	0.000290261	Up
fig_HN.3043	Pantothenate synthetase OS=Acetobacter pasteurianus (strain NBRC 105184 / IFO 3283-01) OX=634452 GN=panC PE=3 SV=1	panC	1.61453	7.14242e-06	Up
fig_HN.3044	DNA polymerase III subunit alpha OS=Acetobacter pasteurianus OX=438 GN=dnaE PE=4 SV=1	dnaE	0.368369	1.0758e-05	Down
fig_HN.3049	Aromatic ring-hydroxylating dioxygenase subunit alpha OS=Acetobacter pasteurianus OX=438 GN=FCN51_11395 PE=4 SV=1	FCN51_11395	0.362193	3.36982e-05	Down
fig_HN.3051	Small ribosomal subunit protein uS2 OS=Acetobacter pasteurianus 386B OX=1266844 GN=rpsB PE=3 SV=1	rpsB	1.65468	9.87217e-06	Up
fig_HN.3054	DNA topoisomerase 4 subunit A OS=Acetobacter pasteurianus (strain NBRC 105184 / IFO 3283-01) OX=634452 GN=parC PE=3 SV=1	parC	0.347687	0.000389533	Down
fig_HN.3055	DNA topoisomerase 4 subunit A OS=Acetobacter pasteurianus OX=438 GN=parC PE=3 SV=1	parC	0.287083	1.14366e-05	Down
fig_HN.3056	Aspartate/glutamate leucyltransferase OS=Acetobacter pasteurianus OX=438 GN=bpt PE=3 SV=1	bpt	0.441401	0.000783049	Down
fig_HN.3058	Amino acid permease OS=Acetobacter pasteurianus OX=438 GN=FCN51_11430 PE=4 SV=1	FCN51_11430	0.500392	0.012578	Down
fig_HN.3062	Peptidase M14 OS=Acetobacter pasteurianus OX=438 GN=FCN51_11440 PE=4 SV=1	FCN51_11440	0.53425	0.00546592	Down
fig_HN.3066	DEAD/DEAH box helicase OS=Acetobacter pasteurianus OX=438 GN=FCN51_11455 PE=4 SV=1	FCN51_11455	0.663367	0.000370923	Down
fig_HN.3070	Phosphoserine phosphatase OS=Acetobacter pasteurianus 386B OX=1266844 GN=serB PE=3 SV=1	serB	2.1432	4.32169e-05	Up
fig_HN.3071	tRNA dimethylallyltransferase OS=Acetobacter pasteurianus OX=438 GN=miaA PE=3 SV=1	miaA	0.41691	0.0088677	Down
fig_HN.3073	Acetolactate synthase small subunit OS=Acetobacter pasteurianus 386B OX=1266844 GN=ilvH PE=3 SV=1	ilvH	2.10815	0.000160182	Up
fig_HN.3074	Ketol-acid reductoisomerase (NADP(+)) OS=Acetobacter pasteurianus 386B OX=1266844 GN=ilvC PE=3 SV=1	ilvC	0.527377	0.00325265	Down
fig_HN.3075	Copper resistance protein B OS=Acetobacter pasteurianus OX=438 GN=FCN51_11495 PE=4 SV=1	FCN51_11495	1.82838	0.00854583	Up
fig_HN.3078	Cadmium-translocating P-type ATPase OS=Acetobacter pasteurianus OX=438 GN=cadA PE=3 SV=1	cadA	0.514336	0.0028675	Down
fig_HN.3079	Lipoprotein pyruvate-formate lyase OS=Acetobacter pasteurianus OX=438 GN=FCN51_11515 PE=4 SV=1	FCN51_11515	0.510714	3.64554e-05	Down
fig_HN.3080	Isochorismatase family protein OS=Acetobacter pasteurianus OX=438 GN=FCN51_11520 PE=4 SV=1	FCN51_11520	4.00444	0.000503672	Up
fig_HN.3081	Glutamate--tRNA ligase OS=Acetobacter pasteurianus OX=438 GN=gltX PE=3 SV=1	gltX	0.459234	5.08229e-05	Down
fig_HN.3082	Glutamate--tRNA ligase OS=Acetobacter pasteurianus subsp. pasteurianus OX=481145 GN=gltX PE=3 SV=1	gltX	0.414452	0.000270662	Down
fig_HN.3084	Nicotinate phosphoribosyltransferase OS=Acetobacter pasteurianus OX=438 GN=FCN51_11535 PE=4 SV=1	FCN51_11535	0.404988	1.86252e-05	Down
fig_HN.3089	Uncharacterized protein	--	3.95303	4.03868e-06	Up
fig_HN.3090	Putative pyruvate, phosphate dikinase regulatory protein OS=Acetobacter pasteurianus 386B OX=1266844 GN=APA386B_815 PE=3 SV=1	APA386B_815	0.564962	5.54985e-05	Down
fig_HN.3092	Pyruvate, phosphate dikinase OS=Acetobacter pasteurianus NBRC 3299 OX=1226665 GN=ppdK PE=3 SV=1	ppdK	0.599202	5.35986e-05	Down
fig_HN.3093	DNA ligase OS=Acetobacter pasteurianus OX=438 GN=ligA PE=3 SV=1	ligA	0.460187	8.61717e-05	Down
fig_HN.3094	DNA repair protein RecN OS=Acetobacter pasteurianus OX=438 GN=recN PE=3 SV=1	recN	0.595463	5.24088e-05	Down
fig_HN.3096	Outer membrane protein assembly factor BamD OS=Acetobacter pasteurianus OX=438 GN=bamD PE=3 SV=1	bamD	1.7406	0.000505894	Up
fig_HN.3098	Cell division protein FtsZ OS=Acetobacter pasteurianus (strain NBRC 105184 / IFO 3283-01) OX=634452 GN=ftsZ PE=3 SV=1	ftsZ	2.24662	3.32533e-06	Up
fig_HN.3100	Cell division protein FtsQ OS=Acetobacter pasteurianus OX=438 GN=ftsQ PE=3 SV=1	ftsQ	1.90844	0.000458825	Up
fig_HN.3101	D-alanine--D-alanine ligase OS=Acetobacter pasteurianus OX=438 GN=ddl PE=3 SV=1	ddl	1.71587	8.69033e-06	Up
fig_HN.3104	UDP-N-acetylmuramate--L-alanine ligase OS=Acetobacter pasteurianus (strain NBRC 105184 / IFO 3283-01) OX=634452 GN=murC PE=3 SV=1	murC	0.590616	0.000519879	Down
fig_HN.3105	UDP-N-acetylglucosamine--N-acetylmuramyl-(pentapeptide) pyrophosphoryl-undecaprenol N-acetylglucosamine transferase OS=Acetobacter pasteurianus (strain NBRC 105184 / IFO 3283-01) OX=634452 GN=murG PE=3 SV=1	murG	2.26647	4.35246e-05	Up
fig_HN.3106	UDP-N-acetylglucosamine--N-acetylmuramyl-(pentapeptide) pyrophosphoryl-undecaprenol N-acetylglucosamine transferase OS=Acetobacter pasteurianus subsp. pasteurianus OX=481145 GN=murG PE=3 SV=1	murG	2.00708	0.000579391	Up
fig_HN.3107	Putative lipid II flippase FtsW OS=Acetobacter pasteurianus subsp. pasteurianus OX=481145 GN=S1001342_02019 PE=4 SV=1	S1001342_02019	3.23291	0.000981923	Up
fig_HN.3112	UDP-N-acetylmuramoyl-L-alanyl-D-glutamate--2,6-diaminopimelate ligase OS=Acetobacter pasteurianus OX=438 GN=murE PE=3 SV=1	murE	2.00803	3.65932e-06	Up
fig_HN.3117	Transcriptional regulator MraZ OS=Acetobacter pasteurianus OX=438 GN=mraZ PE=3 SV=1	mraZ	2.2449	0.00137166	Up
fig_HN.3120	Glucose-6-phosphate 1-dehydrogenase OS=Acetobacter pasteurianus OX=438 GN=zwf PE=3 SV=1	zwf	0.489042	4.93239e-06	Down
fig_HN.3123	Glutamate 5-kinase OS=Acetobacter pasteurianus 386B OX=1266844 GN=proB PE=3 SV=1	proB	2.24055	0.000504254	Up
fig_HN.3124	Glutamate 5-kinase OS=Acetobacter pasteurianus OX=438 GN=proB PE=3 SV=1	proB	2.22645	1.30527e-06	Up
fig_HN.3126	Large ribosomal subunit protein bL27 OS=Acetobacter pasteurianus 386B OX=1266844 GN=rpmA PE=3 SV=1	rpmA	2.25228	0.000189928	Up
fig_HN.3134	DEAD/DEAH box helicase OS=Acetobacter pasteurianus OX=438 GN=FCN51_11795 PE=4 SV=1	FCN51_11795	0.465836	0.0116487	Down
fig_HN.3139	Hedgehog/Intein (Hint) domain-containing protein OS=Acetobacter pasteurianus OX=438 GN=FCN51_11815 PE=4 SV=1	FCN51_11815	1.77799	1.96349e-05	Up
fig_HN.3141	Uncharacterized protein	--	2.35713	0.000101947	Up
fig_HN.3142	Uncharacterized protein	--	2.28308	0.0025119	Up
fig_HN.3145	Porin OS=Acetobacter pasteurianus OX=438 GN=FCN51_11840 PE=4 SV=1	FCN51_11840	1.63241	0.00418185	Up
fig_HN.3146	Porin OS=Acetobacter pasteurianus OX=438 GN=FCN51_11840 PE=4 SV=1	FCN51_11840	1.70205	0.0136026	Up
fig_HN.3147	MotA/TolQ/ExbB proton channel domain-containing protein OS=Acetobacter pasteurianus subsp. pasteurianus LMG 1262 = NBRC 106471 OX=940265 GN=NBRC106471_1748 PE=4 SV=1	NBRC106471_1748	0.454536	0.00065293	Down
fig_HN.3148	Flavodoxin family protein OS=Acetobacter pasteurianus OX=438 GN=FCN51_11850 PE=4 SV=1	FCN51_11850	1.83512	0.00098994	Up
fig_HN.3149	Ubiquinol-cytochrome c reductase iron-sulfur subunit OS=Acetobacter pasteurianus 386B OX=1266844 GN=petA PE=3 SV=1	petA	1.87329	0.000196543	Up
fig_HN.3152	Cytochrome b OS=Acetobacter pasteurianus OX=438 GN=FCN51_11865 PE=3 SV=1	FCN51_11865	0.598079	0.000219101	Down
fig_HN.3156	Multifunctional fusion protein OS=Acetobacter pasteurianus OX=438 GN=ribB PE=3 SV=1	ribB	1.70423	0.000261554	Up
fig_HN.3157	6,7-dimethyl-8-ribityllumazine synthase OS=Acetobacter pasteurianus 386B OX=1266844 GN=ribH PE=3 SV=1	ribH	1.98912	0.000268315	Up
fig_HN.3159	Hopanoid biosynthesis associated RND transporter like protein HpnN OS=Acetobacter pasteurianus 386B OX=1266844 GN=APA386B_768 PE=4 SV=1	APA386B_768	0.598393	0.000774307	Down
fig_HN.3161	Glutathione peroxidase OS=Acetobacter pasteurianus 386B OX=1266844 GN=APA386B_766 PE=4 SV=1	APA386B_766	2.59185	0.000993879	Up
fig_HN.3162	Auto-transporter adhesin head GIN domain-containing protein OS=Acetobacter pasteurianus OX=438 GN=FCN51_11910 PE=4 SV=1	FCN51_11910	3.64339	7.81641e-06	Up
fig_HN.3166	DNA repair exonuclease OS=Acetobacter pasteurianus OX=438 GN=FCN51_11930 PE=4 SV=1	FCN51_11930	0.596585	0.0004584	Down
fig_HN.3167	Rad50/SbcC-type AAA domain-containing protein OS=Acetobacter pasteurianus 386B OX=1266844 GN=APA386B_759 PE=4 SV=1	APA386B_759	0.437142	3.51912e-05	Down
fig_HN.3170	Molybdenum cofactor biosynthesis protein B OS=Acetobacter pasteurianus (strain NBRC 105184 / IFO 3283-01) OX=634452 GN=APA01_18430 PE=3 SV=1	APA01_18430	1.93446	1.88301e-05	Up
fig_HN.3173	Protein ApaG OS=Acetobacter pasteurianus 386B OX=1266844 GN=apaG PE=3 SV=1	apaG	2.95518	5.45084e-05	Up
fig_HN.3176	8-oxo-dGTP diphosphatase MutT OS=Acetobacter pasteurianus OX=438 GN=mutT PE=3 SV=1	mutT	0.657398	3.26034e-05	Down
fig_HN.3177	Ring-hydroxylating dioxygenase ferredoxin subunit OS=Acetobacter pasteurianus NBRC 3188 OX=1226663 GN=NBRC3188_1807 PE=4 SV=1	NBRC3188_1807	0.548444	0.000230238	Down
fig_HN.3181	Primosomal protein N' OS=Acetobacter pasteurianus OX=438 GN=priA PE=3 SV=1	priA	0.445048	0.0107956	Down
fig_HN.3184	Proline iminopeptidase OS=Acetobacter pasteurianus OX=438 GN=pip PE=3 SV=1	pip	0.313968	2.23307e-06	Down
fig_HN.3185	Uncharacterized protein	--	2.30257	0.000501194	Up
fig_HN.3186	Signal peptide protein OS=Acetobacter pasteurianus OX=438 GN=FCN51_12015 PE=4 SV=1	FCN51_12015	0.562407	9.90406e-05	Down
fig_HN.3189	Uncharacterized protein	--	0.336913	0.0337093	Down
fig_HN.3196	Chaperonin GroEL OS=Acetobacter pasteurianus 386B OX=1266844 GN=groL PE=3 SV=1	groL	1.84185	5.58578e-07	Up
fig_HN.3197	Co-chaperonin GroES OS=Acetobacter pasteurianus 386B OX=1266844 GN=groES PE=3 SV=1	groES	1.68284	5.9943e-05	Up
fig_HN.3198	Dienelactone hydrolase family protein OS=Acetobacter pasteurianus OX=438 GN=FCN51_12070 PE=4 SV=1	FCN51_12070	1.61545	0.000741966	Up
fig_HN.3199	Cold-shock DNA-binding domain-containing protein OS=Acetobacter pasteurianus 386B OX=1266844 GN=APA386B_724 PE=4 SV=1	APA386B_724	2.27751	1.76259e-05	Up
fig_HN.3200	ATP-dependent DNA helicase OS=Acetobacter pasteurianus OX=438 GN=FCN51_12080 PE=4 SV=1	FCN51_12080	0.529008	0.000593251	Down
fig_HN.3202	Elongation factor P OS=Acetobacter pasteurianus 386B OX=1266844 GN=efp PE=3 SV=1	efp	1.95866	0.000721919	Up
fig_HN.3205	Serine acetyltransferase OS=Acetobacter pasteurianus (strain NBRC 105184 / IFO 3283-01) OX=634452 GN=APA01_17720 PE=3 SV=1	APA01_17720	0.561831	0.000346855	Down
fig_HN.3208	Uncharacterized protein	--	1.98375	0.00428965	Up
fig_HN.3211	Glycosyltransferase family 4 protein OS=Acetobacter pasteurianus OX=438 GN=FCN51_12140 PE=4 SV=1	FCN51_12140	0.277187	0.00195798	Down
fig_HN.3212	Xanthine-guanine phosphoribosyltransferase OS=Acetobacter pasteurianus 386B OX=1266844 GN=gpt PE=4 SV=1	gpt	1.61813	0.00996724	Up
fig_HN.3216	UDP-galactopyranose mutase OS=Acetobacter pasteurianus OX=438 GN=glf PE=3 SV=1	glf	0.449623	0.000117288	Down
fig_HN.3219	Glycosyltransferase family 2 protein OS=Acetobacter pasteurianus OX=438 GN=FCN51_12180 PE=4 SV=1	FCN51_12180	0.40483	0.000144326	Down
fig_HN.3221	Glycosyl transferase family 2 OS=Acetobacter pasteurianus 386B OX=1266844 GN=APA386B_686 PE=4 SV=1	APA386B_686	0.578202	0.00191658	Down
fig_HN.3222	Bifunctional enzyme IspD/IspF OS=Acetobacter pasteurianus (strain NBRC 105184 / IFO 3283-01) OX=634452 GN=ispDF PE=3 SV=1	ispDF	1.51813	8.29977e-09	Up
fig_HN.3228	RNA-binding protein Hfq OS=Acetobacter pasteurianus 386B OX=1266844 GN=hfq PE=3 SV=1	hfq	2.6068	5.51906e-05	Up
fig_HN.3229	GTPase HflX OS=Acetobacter pasteurianus NBRC 3278 OX=1226660 GN=hflX PE=3 SV=1	hflX	0.375481	0.00025368	Down
fig_HN.3231	Chaperone protein ClpB OS=Acetobacter pasteurianus 386B OX=1266844 GN=clpB PE=3 SV=1	clpB	0.621786	7.79063e-06	Down
fig_HN.3237	SulP family inorganic anion transporter OS=Acetobacter pasteurianus OX=438 GN=FCN51_12265 PE=4 SV=1	FCN51_12265	0.636745	0.00991536	Down
fig_HN.3238	Lipid-A-disaccharide synthase OS=Acetobacter pasteurianus OX=438 GN=lpxB PE=3 SV=1	lpxB	0.63429	0.0033957	Down
fig_HN.3239	Phosphoribosyl-AMP cyclohydrolase OS=Acetobacter pasteurianus OX=438 GN=hisI PE=3 SV=1	hisI	0.436988	0.00158164	Down
fig_HN.3240	Folate-binding protein YgfZ OS=Acetobacter pasteurianus OX=438 GN=FCN51_12280 PE=4 SV=1	FCN51_12280	2.36879	0.00941352	Up
fig_HN.3241	Asparagine synthase (Glutamine-hydrolyzing) OS=Acetobacter pasteurianus OX=438 GN=asnB PE=3 SV=1	asnB	0.413482	2.32216e-06	Down
fig_HN.3243	Glycosyltransferase family 9 protein OS=Acetobacter pasteurianus OX=438 GN=FCN51_12295 PE=4 SV=1	FCN51_12295	0.512666	0.00499401	Down
fig_HN.3244	Lipoprotein OS=Acetobacter pasteurianus NBRC 3299 OX=1226665 GN=NBRC3299_1728 PE=4 SV=1	NBRC3299_1728	2.97491	1.88765e-05	Up
fig_HN.3246	Tetratricopeptide repeat-like domain-containing protein OS=Acetobacter pasteurianus 386B OX=1266844 GN=APA386B_661 PE=4 SV=1	APA386B_661	1.88281	0.000219716	Up
fig_HN.3248	GTPase Der OS=Acetobacter pasteurianus subsp. pasteurianus LMG 1262 = NBRC 106471 OX=940265 GN=engA PE=3 SV=1	engA	0.600589	6.49338e-05	Down
fig_HN.3250	Transporter OS=Acetobacter pasteurianus (strain NBRC 105184 / IFO 3283-01) OX=634452 GN=APA01_17280 PE=4 SV=1	APA01_17280	0.58556	0.00538339	Down
fig_HN.3251	Glutamate--cysteine ligase OS=Acetobacter pasteurianus 386B OX=1266844 GN=gsh1 PE=3 SV=1	gsh1	0.565921	1.78926e-05	Down
fig_HN.3254	Outer membrane lipoprotein carrier protein LolA OS=Acetobacter pasteurianus OX=438 GN=FCN51_12340 PE=4 SV=1	FCN51_12340	2.59987	1.24106e-05	Up
fig_HN.3261	Periplasmic heavy metal sensor OS=Acetobacter pasteurianus 386B OX=1266844 GN=APA386B_647 PE=4 SV=1	APA386B_647	2.81383	1.04606e-05	Up
fig_HN.3262	Signal recognition particle protein OS=Acetobacter pasteurianus NBRC 3278 OX=1226660 GN=ffh PE=3 SV=1	ffh	2.49257	2.39822e-05	Up
fig_HN.3263	Small ribosomal subunit protein bS16 OS=Acetobacter pasteurianus 386B OX=1266844 GN=rpsP PE=3 SV=1	rpsP	1.738	0.000296863	Up
fig_HN.3264	Ribosome maturation factor RimM OS=Acetobacter pasteurianus OX=438 GN=rimM PE=3 SV=1	rimM	2.60931	0.00178719	Up
fig_HN.3266	Large ribosomal subunit protein bL19 OS=Acetobacter pasteurianus 386B OX=1266844 GN=rplS PE=3 SV=1	rplS	1.91611	0.000168065	Up
fig_HN.3268	3-isopropylmalate dehydratase small subunit OS=Acetobacter pasteurianus OX=438 GN=leuD PE=3 SV=1	leuD	1.75153	0.00589162	Up
fig_HN.3270	Small ribosomal subunit protein bS21 OS=Acetobacter pasteurianus 386B OX=1266844 GN=rpsU PE=3 SV=1	rpsU	0.561786	0.00144757	Down
fig_HN.3271	Peptide deformylase OS=Acetobacter pasteurianus 386B OX=1266844 GN=def PE=3 SV=1	def	2.17386	3.60317e-05	Up
fig_HN.3272	COQ9 domain-containing protein OS=Acetobacter pasteurianus (strain NBRC 105184 / IFO 3283-01) OX=634452 GN=APA01_17080 PE=4 SV=1	APA01_17080	0.530398	0.000147288	Down
fig_HN.3274	Two component response regulator OmpR OS=Acetobacter pasteurianus 386B OX=1266844 GN=ompR PE=4 SV=1	ompR	1.86608	4.47606e-05	Up
fig_HN.3275	histidine kinase OS=Acetobacter pasteurianus OX=438 GN=FCN51_12435 PE=4 SV=1	FCN51_12435	0.576054	0.00259366	Down
fig_HN.3277	Large ribosomal subunit protein bL32 OS=Acetobacter pasteurianus 386B OX=1266844 GN=rpmF PE=3 SV=1	rpmF	2.43386	0.00168174	Up
fig_HN.3281	MerR family transcriptional regulator OS=Acetobacter pasteurianus 386B OX=1266844 GN=merR PE=4 SV=1	merR	2.52255	6.20105e-05	Up
fig_HN.3283	Probable lipid II flippase MurJ OS=Acetobacter pasteurianus OX=438 GN=murJ PE=3 SV=1	murJ	0.621345	0.00795511	Down
fig_HN.3284	Type-4 uracil-DNA glycosylase OS=Acetobacter pasteurianus OX=438 GN=FCN51_12490 PE=3 SV=1	FCN51_12490	0.596724	0.000348574	Down
fig_HN.3286	Transcriptional regulator OS=Acetobacter pasteurianus 386B OX=1266844 GN=mucR PE=3 SV=1	mucR	2.3675	9.11697e-05	Up
fig_HN.3288	Thioredoxin reductase OS=Acetobacter pasteurianus OX=438 GN=trxB PE=3 SV=1	trxB	1.71752	1.42596e-06	Up
fig_HN.3291	Glycosyltransferase family 2 protein OS=Acetobacter pasteurianus OX=438 GN=FCN51_12520 PE=3 SV=1	FCN51_12520	0.504618	0.00163129	Down
fig_HN.3299	Protoheme IX farnesyltransferase OS=Acetobacter pasteurianus OX=438 GN=ctaB PE=3 SV=1	ctaB	0.610019	0.00157375	Down
fig_HN.3302	Import inner membrane translocase subunit Tim44 OS=Acetobacter pasteurianus 386B OX=1266844 GN=APA386B_605 PE=4 SV=1	APA386B_605	0.648003	0.0112689	Down
fig_HN.3306	Gluconolactonase OS=Acetobacter pasteurianus OX=438 GN=FCN51_12575 PE=4 SV=1	FCN51_12575	3.14136	0.000724042	Up
fig_HN.3308	Tetratricopeptide repeat protein OS=Acetobacter pasteurianus OX=438 GN=FCN51_12585 PE=4 SV=1	FCN51_12585	0.624565	0.0133711	Down
fig_HN.3309	DNA mismatch repair protein MutS OS=Acetobacter pasteurianus 386B OX=1266844 GN=mutS PE=3 SV=1	mutS	0.345727	2.93048e-05	Down
fig_HN.3310	Bifunctional uridylyltransferase/uridylyl-removing enzyme OS=Acetobacter pasteurianus OX=438 GN=glnD PE=3 SV=1	glnD	0.322695	5.28913e-06	Down
fig_HN.3311	Bifunctional uridylyltransferase/uridylyl-removing enzyme OS=Acetobacter pasteurianus 386B OX=1266844 GN=glnD PE=3 SV=1	glnD	0.296181	5.01718e-06	Down
fig_HN.3313	Multidrug ABC transporter ATP-binding protein OS=Acetobacter pasteurianus NBRC 3278 OX=1226660 GN=msbA PE=4 SV=1	msbA	0.636555	0.00823658	Down
fig_HN.3315	Uncharacterized protein	--	1.88753	0.00355713	Up
fig_HN.3316	Large ribosomal subunit protein bL28 OS=Acetobacter pasteurianus 386B OX=1266844 GN=rpmB PE=3 SV=1	rpmB	1.92751	0.000505432	Up
fig_HN.3319	Alpha/beta hydrolase OS=Acetobacter pasteurianus OX=438 GN=FCN51_12630 PE=4 SV=1	FCN51_12630	1.78462	0.000579077	Up
fig_HN.3320	Phosphoenolpyruvate carboxylase OS=Acetobacter pasteurianus OX=438 GN=FCN51_12635 PE=4 SV=1	FCN51_12635	0.282734	8.89689e-07	Down
fig_HN.3321	DUF445 domain-containing protein OS=Acetobacter pasteurianus NBRC 3278 OX=1226660 GN=NBRC3278_1566 PE=4 SV=1	NBRC3278_1566	0.407725	1.08595e-05	Down
fig_HN.3324	FeS assembly ATP-binding protein SufC OS=Acetobacter pasteurianus NBRC 3299 OX=1226665 GN=sufC PE=3 SV=1	sufC	2.27869	1.28541e-06	Up
fig_HN.3326	cysteine desulfurase OS=Acetobacter pasteurianus NBRC 3188 OX=1226663 GN=sufS PE=3 SV=1	sufS	0.443112	3.38436e-06	Down
fig_HN.3327	SUF system NifU family Fe-S cluster assembly protein OS=Acetobacter pasteurianus OX=438 GN=FCN51_12670 PE=4 SV=1	FCN51_12670	2.05422	0.0103406	Up
fig_HN.3329	Iron-sulfur cluster assembly accessory protein OS=Acetobacter pasteurianus NBRC 3188 OX=1226663 GN=hesB PE=3 SV=1	hesB	1.78976	0.000830882	Up
fig_HN.3331	Class I SAM-dependent RNA methyltransferase OS=Acetobacter pasteurianus OX=438 GN=FCN51_12685 PE=3 SV=1	FCN51_12685	0.555872	0.00121724	Down
fig_HN.3333	Copper resistance protein D domain-containing protein OS=Acetobacter pasteurianus 386B OX=1266844 GN=APA386B_575 PE=4 SV=1	APA386B_575	0.502335	0.000521382	Down
fig_HN.3335	Trigger factor OS=Acetobacter pasteurianus 386B OX=1266844 GN=tig PE=3 SV=1	tig	2.29413	2.72363e-06	Up
fig_HN.3336	ATP-dependent Clp protease proteolytic subunit OS=Acetobacter pasteurianus 386B OX=1266844 GN=clpP PE=3 SV=1	clpP	0.581781	0.00118301	Down
fig_HN.3337	ATP-dependent Clp protease ATP-binding subunit ClpX OS=Acetobacter pasteurianus 386B OX=1266844 GN=clpX PE=3 SV=1	clpX	0.665555	0.000122288	Down
fig_HN.3338	Lon protease OS=Acetobacter pasteurianus 386B OX=1266844 GN=lon PE=2 SV=1	lon	0.288885	2.64788e-06	Down
fig_HN.3339	DNA-binding protein HU-beta OS=Acetobacter pasteurianus 386B OX=1266844 GN=hupB PE=3 SV=1	hupB	2.04375	0.000155849	Up
fig_HN.3342	NADH-quinone oxidoreductase subunit B OS=Acetobacter pasteurianus 386B OX=1266844 GN=nuoB PE=3 SV=1	nuoB	0.243943	3.03842e-05	Down
fig_HN.3343	NADH-quinone oxidoreductase subunit B OS=Acetobacter pasteurianus 386B OX=1266844 GN=nuoB PE=3 SV=1	nuoB	0.338731	3.88515e-05	Down
fig_HN.3345	NADH-quinone oxidoreductase subunit D OS=Acetobacter pasteurianus (strain NBRC 105184 / IFO 3283-01) OX=634452 GN=nuoD PE=3 SV=1	nuoD	0.109488	3.29886e-06	Down
fig_HN.3346	NAD(P)H-dependent oxidoreductase subunit E OS=Acetobacter pasteurianus OX=438 GN=FCN51_12765 PE=3 SV=1	FCN51_12765	0.507472	0.000523738	Down
fig_HN.3347	NADH-quinone oxidoreductase subunit F OS=Acetobacter pasteurianus OX=438 GN=nuoF PE=3 SV=1	nuoF	0.14607	1.47118e-05	Down
fig_HN.3348	NADH-quinone oxidoreductase OS=Acetobacter pasteurianus OX=438 GN=FCN51_12775 PE=3 SV=1	FCN51_12775	0.161193	0.000144247	Down
fig_HN.3349	NADH-quinone oxidoreductase subunit H OS=Acetobacter pasteurianus OX=438 GN=nuoH PE=3 SV=1	nuoH	0.0866862	0.000738689	Down
fig_HN.3350	NADH-quinone oxidoreductase subunit I OS=Acetobacter pasteurianus 386B OX=1266844 GN=nuoI PE=3 SV=1	nuoI	0.342319	0.000893729	Down
fig_HN.3358	Proline--tRNA ligase OS=Acetobacter pasteurianus NBRC 3278 OX=1226660 GN=proS PE=3 SV=1	proS	0.608869	3.82033e-05	Down
fig_HN.3359	Putative lipoprotein-releasing system permease protein OS=Acetobacter pasteurianus subsp. pasteurianus LMG 1262 = NBRC 106471 OX=940265 GN=lolC PE=3 SV=1	lolC	0.535387	0.00163913	Down
fig_HN.3360	ABC transporter ATP-binding protein OS=Acetobacter pasteurianus OX=438 GN=FCN51_12835 PE=4 SV=1	FCN51_12835	2.56966	0.00109932	Up
fig_HN.3361	Glutathione peroxidase OS=Acetobacter pasteurianus OX=438 GN=FCN51_12840 PE=3 SV=1	FCN51_12840	1.85634	0.0153351	Up
fig_HN.3362	Transcriptional repressor of the blcABC operon OS=Acetobacter pasteurianus 386B OX=1266844 GN=blcR PE=4 SV=1	blcR	0.666339	0.0057214	Down
fig_HN.3363	DUF3108 domain-containing protein OS=Acetobacter pasteurianus OX=438 GN=FCN51_12850 PE=4 SV=1	FCN51_12850	2.17774	0.000235105	Up
fig_HN.3364	Glutamine--fructose-6-phosphate aminotransferase [isomerizing] OS=Acetobacter pasteurianus 386B OX=1266844 GN=glmS PE=3 SV=1	glmS	0.437542	2.35022e-06	Down
fig_HN.3365	Bifunctional protein GlmU OS=Acetobacter pasteurianus OX=438 GN=glmU PE=3 SV=1	glmU	1.52848	0.000263887	Up
fig_HN.3366	HAD family hydrolase OS=Acetobacter pasteurianus OX=438 GN=FCN51_12865 PE=4 SV=1	FCN51_12865	2.48591	0.00313741	Up
fig_HN.3368	Fatty acid hydroxylase OS=Acetobacter pasteurianus NBRC 3188 OX=1226663 GN=NBRC3188_1485 PE=4 SV=1	NBRC3188_1485	0.492866	0.00788579	Down
fig_HN.3369	YjgP/YjgQ family permease OS=Acetobacter pasteurianus OX=438 GN=FCN51_12880 PE=4 SV=1	FCN51_12880	0.586002	0.0387532	Down
fig_HN.3370	LptF/LptG family permease OS=Acetobacter pasteurianus OX=438 GN=FCN51_12885 PE=4 SV=1	FCN51_12885	0.41286	1.11075e-05	Down
fig_HN.3372	DAGKc domain-containing protein OS=Acetobacter pasteurianus OX=438 GN=FCN51_12895 PE=4 SV=1	FCN51_12895	0.55478	0.000305106	Down
fig_HN.3373	Phosphatidate cytidylyltransferase OS=Acetobacter pasteurianus OX=438 GN=FCN51_12900 PE=4 SV=1	FCN51_12900	0.482302	0.000148412	Down
fig_HN.3374	Pyridoxal phosphate-dependent aminotransferase family protein OS=Acetobacter pasteurianus OX=438 GN=FCN51_12905 PE=3 SV=1	FCN51_12905	1.90362	0.00117761	Up
fig_HN.3375	Acyl carrier protein (ACP) OS=Acetobacter pasteurianus (strain NBRC 105184 / IFO 3283-01) OX=634452 GN=APA01_16050 PE=4 SV=1	APA01_16050	3.10696	0.00143077	Up
fig_HN.3378	Sensor domain-containing protein OS=Acetobacter pasteurianus 386B OX=1266844 GN=APA386B_533 PE=4 SV=1	APA386B_533	0.411251	0.00129805	Down
fig_HN.3381	Lipoprotein OS=Acetobacter pasteurianus 386B OX=1266844 GN=APA386B_1361 PE=4 SV=1	APA386B_1361	1.7037	0.0168775	Up
fig_HN.3382	Leucine--tRNA ligase OS=Acetobacter pasteurianus OX=438 GN=leuS PE=3 SV=1	leuS	0.450612	3.83294e-06	Down
fig_HN.3383	DUF3576 domain-containing protein OS=Acetobacter pasteurianus (strain NBRC 105184 / IFO 3283-01) OX=634452 GN=APA01_25470 PE=4 SV=1	APA01_25470	1.69013	0.000498891	Up
fig_HN.3384	Murein transglycosylase OS=Acetobacter pasteurianus OX=438 GN=FCN51_08540 PE=3 SV=1	FCN51_08540	1.71647	0.00236524	Up
fig_HN.3388	Ferrochelatase OS=Acetobacter pasteurianus OX=438 GN=hemH PE=3 SV=1	hemH	0.640675	2.81123e-05	Down
fig_HN.3392	ABC transporter ATP-binding protein OS=Acetobacter pasteurianus OX=438 GN=FCN51_08570 PE=4 SV=1	FCN51_08570	0.534369	0.000451321	Down
fig_HN.3395	Aspartyl/glutamyl-tRNA(Asn/Gln) amidotransferase subunit C OS=Acetobacter pasteurianus 386B OX=1266844 GN=gatC PE=3 SV=1	gatC	2.94147	5.3645e-06	Up
fig_HN.3396	Putative pre-16S rRNA nuclease OS=Acetobacter pasteurianus OX=438 GN=ruvX PE=3 SV=1	ruvX	2.59814	2.87683e-05	Up
fig_HN.3397	Endoglucanase OS=Acetobacter pasteurianus NBRC 3278 OX=1226660 GN=NBRC3278_2342 PE=4 SV=1	NBRC3278_2342	2.99197	6.85121e-05	Up
fig_HN.3399	4-aminobutyrate--2-oxoglutarate transaminase OS=Acetobacter pasteurianus OX=438 GN=gabT PE=3 SV=1	gabT	0.584858	7.65514e-05	Down
fig_HN.3401	Carbohydrate porin OS=Acetobacter pasteurianus OX=438 GN=FCN51_08615 PE=3 SV=1	FCN51_08615	2.59762	2.33805e-05	Up
fig_HN.3406	Fe2+ high-affinity transporter OS=Acetobacter pasteurianus 386B OX=1266844 GN=proP PE=3 SV=1	proP	3.06598	0.000431827	Up
fig_HN.3411	Phosphomethylpyrimidine synthase OS=Acetobacter pasteurianus OX=438 GN=thiC PE=3 SV=1	thiC	0.411913	0.000105234	Down
fig_HN.3414	Biotin carboxyl carrier protein of acetyl-CoA carboxylase OS=Acetobacter pasteurianus 386B OX=1266844 GN=accB PE=4 SV=1	accB	3.41645	7.28583e-05	Up
fig_HN.3416	Endolytic peptidoglycan transglycosylase RlpA OS=Acetobacter pasteurianus 386B OX=1266844 GN=rlpA PE=3 SV=1	rlpA	2.07316	0.00859925	Up
fig_HN.3419	Ornithine decarboxylase OS=Acetobacter pasteurianus NBRC 3188 OX=1226663 GN=speF PE=3 SV=1	speF	0.616489	0.000138439	Down
fig_HN.3420	YfdX family protein OS=Acetobacter pasteurianus (strain NBRC 105184 / IFO 3283-01) OX=634452 GN=APA01_25150 PE=4 SV=1	APA01_25150	2.09156	1.31592e-05	Up
fig_HN.3422	Heme ABC exporter ATP-binding protein CcmA OS=Acetobacter pasteurianus OX=438 GN=ccmA PE=4 SV=1	ccmA	1.8493	0.0409945	Up
fig_HN.3423	Aconitate hydratase OS=Acetobacter pasteurianus 386B OX=1266844 GN=acnA PE=3 SV=1	acnA	0.424765	1.55055e-07	Down
fig_HN.3424	Aconitate hydratase OS=Acetobacter pasteurianus 386B OX=1266844 GN=acnA PE=3 SV=1	acnA	0.469253	2.80891e-06	Down
fig_HN.3425	ABC transporter protein OS=Acetobacter pasteurianus 386B OX=1266844 GN=APA386B_1322 PE=3 SV=1	APA386B_1322	1.64913	6.45648e-05	Up
fig_HN.3427	LysR family transcriptional regulator OS=Acetobacter pasteurianus OX=438 GN=FCN51_08725 PE=3 SV=1	FCN51_08725	0.503343	4.53951e-05	Down
fig_HN.3431	Uncharacterized protein	--	2.79499	0.00197619	Up
fig_HN.3434	Ribosome maturation factor RimP OS=Acetobacter pasteurianus NBRC 3299 OX=1226665 GN=rimP PE=3 SV=1	rimP	3.36809	0.000121909	Up
fig_HN.3437	Translation initiation factor IF-2 OS=Acetobacter pasteurianus 386B OX=1266844 GN=infB PE=3 SV=1	infB	0.340597	2.18361e-06	Down
fig_HN.3438	Ribosome-binding factor A OS=Acetobacter pasteurianus 386B OX=1266844 GN=rbfA PE=3 SV=1	rbfA	1.63385	0.000254614	Up
fig_HN.3439	Lrp/AsnC family transcriptional regulator OS=Acetobacter pasteurianus OX=438 GN=FCN51_08770 PE=4 SV=1	FCN51_08770	0.518155	0.00950397	Down
fig_HN.3442	D-amino acid dehydrogenase OS=Acetobacter pasteurianus OX=438 GN=dadA PE=3 SV=1	dadA	0.594799	1.71357e-06	Down
fig_HN.3445	Glyoxalase/bleomycin resistance protein/dioxygenase OS=Acetobacter pasteurianus 386B OX=1266844 GN=APA386B_1306 PE=4 SV=1	APA386B_1306	0.595544	0.0021676	Down
fig_HN.3446	Fumarate hydratase class I OS=Acetobacter pasteurianus NBRC 3188 OX=1226663 GN=fumA PE=3 SV=1	fumA	0.306469	4.56285e-05	Down
fig_HN.3447	Fumarate hydratase class I OS=Acetobacter pasteurianus subsp. pasteurianus LMG 1262 = NBRC 106471 OX=940265 GN=fumA PE=3 SV=1	fumA	0.326429	5.69435e-06	Down
fig_HN.3449	Flavin-dependent thymidylate synthase OS=Acetobacter pasteurianus 386B OX=1266844 GN=thyX PE=3 SV=1	thyX	0.514812	1.37539e-09	Down
fig_HN.3451	Phosphate starvation-inducible protein PsiF OS=Acetobacter pasteurianus NBRC 3278 OX=1226660 GN=NBRC3278_2297 PE=4 SV=1	NBRC3278_2297	2.70576	0.000222714	Up
fig_HN.3452	Iron-sulfur cluster carrier protein OS=Acetobacter pasteurianus subsp. pasteurianus OX=481145 GN=S1001342_00972 PE=3 SV=1	S1001342_00972	1.57221	2.71383e-05	Up
fig_HN.3458	Probable periplasmic serine endoprotease DegP-like OS=Acetobacter pasteurianus subsp. pasteurianus LMG 1262 = NBRC 106471 OX=940265 GN=degP PE=4 SV=1	degP	2.55641	7.3517e-06	Up
fig_HN.3459	FUSC family protein OS=Acetobacter pasteurianus 386B OX=1266844 GN=APA386B_1295 PE=4 SV=1	APA386B_1295	0.600205	0.0011962	Down
fig_HN.3462	DUF5666 domain-containing protein OS=Acetobacter pasteurianus OX=438 GN=FCN51_08855 PE=4 SV=1	FCN51_08855	2.74704	2.39818e-07	Up
fig_HN.3465	Phosphate transport system permease protein OS=Acetobacter pasteurianus (strain NBRC 105184 / IFO 3283-01) OX=634452 GN=pstC PE=3 SV=1	pstC	0.537937	0.00101546	Down
fig_HN.3469	NADH-ubiquinone oxidoreductase 39-40 kDa subunit OS=Acetobacter pasteurianus (strain NBRC 105184 / IFO 3283-01) OX=634452 GN=APA01_24750 PE=4 SV=1	APA01_24750	1.77083	0.00568195	Up
fig_HN.3472	Small ribosomal subunit protein uS9 OS=Acetobacter pasteurianus 386B OX=1266844 GN=rpsI PE=3 SV=1	rpsI	1.58134	2.61212e-05	Up
fig_HN.3474	Plant Late Embryo Abundant (LEA) related OS=Acetobacter pasteurianus NBRC 3299 OX=1226665 GN=NBRC3299_2326 PE=4 SV=1	NBRC3299_2326	2.83702	0.000406901	Up
fig_HN.3475	DEAD/DEAH box helicase OS=Acetobacter pasteurianus OX=438 GN=FCN51_08915 PE=3 SV=1	FCN51_08915	0.339274	2.89442e-06	Down
fig_HN.3476	Porin OS=Acetobacter pasteurianus NBRC 3188 OX=1226663 GN=NBRC3188_2354 PE=4 SV=1	NBRC3188_2354	2.11534	3.97398e-05	Up
fig_HN.3477	Porin OS=Acetobacter pasteurianus OX=438 GN=FCN51_08920 PE=4 SV=1	FCN51_08920	2.53904	6.64648e-07	Up
fig_HN.3487	ATP synthase subunit b OS=Acetobacter pasteurianus NBRC 3278 OX=1226660 GN=atpF1 PE=3 SV=1	atpF1	1.50052	3.68074e-06	Up
fig_HN.3489	Glycosyltransferase family 2 protein OS=Acetobacter pasteurianus OX=438 GN=FCN51_08970 PE=4 SV=1	FCN51_08970	0.598386	0.000641529	Down
fig_HN.3494	ABC-type transport auxiliary lipoprotein component domain-containing protein OS=Acetobacter pasteurianus 386B OX=1266844 GN=APA386B_1261 PE=4 SV=1	APA386B_1261	1.8633	0.000514732	Up
fig_HN.3495	Amidophosphoribosyltransferase OS=Acetobacter pasteurianus 386B OX=1266844 GN=purF PE=3 SV=1	purF	0.36847	4.92408e-07	Down
fig_HN.3500	Methionine synthase OS=Acetobacter pasteurianus (strain NBRC 105184 / IFO 3283-01) OX=634452 GN=APA01_24490 PE=3 SV=1	APA01_24490	0.487944	1.03034e-05	Down
fig_HN.3502	ABC transporter related OS=Acetobacter pasteurianus 386B OX=1266844 GN=APA386B_1255 PE=4 SV=1	APA386B_1255	0.664784	0.000440373	Down
fig_HN.3503	ABC transporter ATP-binding protein OS=Acetobacter pasteurianus NBRC 3188 OX=1226663 GN=NBRC3188_2333 PE=4 SV=1	NBRC3188_2333	0.60613	0.000989605	Down
fig_HN.3504	Membrane fusion protein (MFP) family protein OS=Acetobacter pasteurianus 386B OX=1266844 GN=APA386B_1254 PE=3 SV=1	APA386B_1254	1.58565	6.96267e-05	Up
fig_HN.3506	Glycosyltransferase OS=Acetobacter pasteurianus OX=438 GN=FCN51_09040 PE=4 SV=1	FCN51_09040	0.405074	0.0075844	Down
fig_HN.3507	Clostridial hydrophobic W OS=Acetobacter pasteurianus OX=438 GN=FCN51_09045 PE=4 SV=1	FCN51_09045	0.315573	0.0222625	Down
fig_HN.3509	Glycosyl transferase group 1 OS=Acetobacter pasteurianus 386B OX=1266844 GN=APA386B_1248 PE=4 SV=1	APA386B_1248	0.244753	9.93377e-05	Down
fig_HN.3514	ABC transporter permease OS=Acetobacter pasteurianus 386B OX=1266844 GN=APA386B_1244 PE=4 SV=1	APA386B_1244	0.637832	0.00198699	Down
fig_HN.3516	tRNA pseudouridine synthase B OS=Acetobacter pasteurianus subsp. pasteurianus OX=481145 GN=truB PE=3 SV=1	truB	2.57253	0.000910492	Up
fig_HN.3517	Small ribosomal subunit protein uS15 OS=Acetobacter pasteurianus 386B OX=1266844 GN=rpsO PE=3 SV=1	rpsO	1.68464	0.000380342	Up
fig_HN.3519	2-nitropropane dioxygenase OS=Acetobacter pasteurianus NBRC 3188 OX=1226663 GN=NBRC3188_2320 PE=4 SV=1	NBRC3188_2320	0.394418	7.14835e-05	Down
fig_HN.3521	DNA gyrase subunit A OS=Acetobacter pasteurianus OX=438 GN=gyrA PE=3 SV=1	gyrA	0.304898	1.13496e-07	Down
fig_HN.3523	Peptidyl-prolyl cis-trans isomerase OS=Acetobacter pasteurianus 386B OX=1266844 GN=ppi PE=3 SV=1	ppi	1.93241	0.000192577	Up
fig_HN.3525	Tetratricopeptide repeat protein OS=Acetobacter pasteurianus OX=438 GN=FCN51_09125 PE=4 SV=1	FCN51_09125	1.77883	0.00776555	Up
fig_HN.3526	Tetratricopeptide repeat family protein OS=Acetobacter pasteurianus NBRC 3188 OX=1226663 GN=NBRC3188_2314 PE=4 SV=1	NBRC3188_2314	2.50016	0.0180521	Up
fig_HN.3527	S-adenosylmethionine decarboxylase proenzyme OS=Acetobacter pasteurianus 386B OX=1266844 GN=spe PE=3 SV=1	spe	4.00226	5.5807e-07	Up
fig_HN.3528	Polyamine aminopropyltransferase OS=Acetobacter pasteurianus 386B OX=1266844 GN=spe PE=3 SV=1	spe	0.533328	2.58366e-05	Down
fig_HN.3530	aminomethyltransferase OS=Acetobacter pasteurianus 386B OX=1266844 GN=gcvT PE=3 SV=1	gcvT	0.488353	1.59418e-05	Down
fig_HN.3531	Glycine cleavage system H protein OS=Acetobacter pasteurianus 386B OX=1266844 GN=gcvH PE=3 SV=1	gcvH	1.55801	0.00353536	Up
fig_HN.3532	Glycine dehydrogenase (decarboxylating) OS=Acetobacter pasteurianus OX=438 GN=gcvP PE=3 SV=1	gcvP	0.434611	2.53374e-06	Down
fig_HN.3535	Endoribonuclease L-PSP OS=Acetobacter pasteurianus 386B OX=1266844 GN=APA386B_1222 PE=4 SV=1	APA386B_1222	1.91107	0.000109299	Up
fig_HN.3538	Host attachment protein OS=Acetobacter pasteurianus OX=438 GN=BJI49_12840 PE=4 SV=1	BJI49_12840	2.37936	3.74818e-06	Up
fig_HN.3540	DUF192 domain-containing protein OS=Acetobacter pasteurianus NBRC 3278 OX=1226660 GN=NBRC3278_2225 PE=4 SV=1	NBRC3278_2225	3.03634	6.92651e-07	Up
fig_HN.3542	NAD-dependent epimerase/dehydratase OS=Acetobacter pasteurianus 386B OX=1266844 GN=APA386B_1216 PE=3 SV=1	APA386B_1216	0.458539	8.83928e-05	Down
fig_HN.3580	Rap1a immunity protein domain-containing protein OS=Acetobacter pasteurianus NBRC 3188 OX=1226663 GN=NBRC3188_1087 PE=4 SV=1	NBRC3188_1087	2.30777	0.0033086	Up
fig_HN.3602	Alkene reductase OS=Acetobacter pasteurianus OX=438 GN=FCN51_13830 PE=4 SV=1	FCN51_13830	1.69721	3.99154e-05	Up

## Sheet: P3-E vs P0-E
Protein accession	Protein description	Gene name	P3-E/P0-E Fold change	P3-E/P0-E P value	Regulated Type
fig_HN.21	Transposase OS=Acetobacter pasteurianus (strain NBRC 105184 / IFO 3283-01) OX=634452 GN=APA01_23970 PE=4 SV=1	APA01_23970	1.57948	0.000112487	Up
fig_HN.47	DUF1028 domain-containing protein OS=Acetobacter pasteurianus (strain NBRC 105184 / IFO 3283-01) OX=634452 GN=APA01_42020 PE=4 SV=1	APA01_42020	1.75433	0.00119929	Up
fig_HN.48	Flavin-containing monooxygenase OS=Acetobacter pasteurianus (strain NBRC 105184 / IFO 3283-01) OX=634452 GN=APA01_42010 PE=4 SV=1	APA01_42010	1.88319	0.00161425	Up
fig_HN.49	Aldehyde dehydrogenase OS=Acetobacter pasteurianus OX=438 GN=FCN51_13690 PE=3 SV=1	FCN51_13690	0.591818	0.00831521	Down
fig_HN.55	Acetylornithine deacetylase ArgE OS=Acetobacter pasteurianus (strain NBRC 105184 / IFO 3283-01) OX=634452 GN=argE PE=3 SV=1	argE	0.665788	0.0371198	Down
fig_HN.62	Probable membrane transporter protein OS=Acetobacter pasteurianus (strain NBRC 105184 / IFO 3283-01) OX=634452 GN=APA01_41560 PE=3 SV=1	APA01_41560	0.65178	0.0295473	Down
fig_HN.69	Cytochrome bd ubiquinol oxidase subunit OS=Acetobacter pasteurianus subsp. pasteurianus OX=481145 GN=S1001342_02708 PE=3 SV=1	S1001342_02708	0.510713	0.000312178	Down
fig_HN.79	UDP-N-acetylglucosamine kinase OS=Acetobacter pasteurianus NBRC 3188 OX=1226663 GN=NBRC3188_3220 PE=4 SV=1	NBRC3188_3220	1.54219	0.0392866	Up
fig_HN.83	Histone-like bacterial DNA-binding protein HU OS=Acetobacter pasteurianus (strain NBRC 105184 / IFO 3283-01) OX=634452 GN=hu PE=3 SV=1	hu	1.67854	2.79328e-06	Up
fig_HN.87	Winged helix-turn-helix domain-containing protein OS=Acetobacter pasteurianus OX=438 GN=FCN51_14365 PE=4 SV=1	FCN51_14365	1.57127	0.00290882	Up
fig_HN.89	Transposase OS=Acetobacter pasteurianus (strain NBRC 105184 / IFO 3283-01) OX=634452 GN=APA01_40450 PE=4 SV=1	APA01_40450	1.60118	0.0179252	Up
fig_HN.94	nitric oxide dioxygenase OS=Acetobacter pasteurianus NBRC 3278 OX=1226660 GN=NBRC3278_2749 PE=3 SV=1	NBRC3278_2749	1.93782	2.09601e-06	Up
fig_HN.99	TonB periplasmic protein OS=Acetobacter pasteurianus subsp. pasteurianus LMG 1262 = NBRC 106471 OX=940265 GN=NBRC106471_2666 PE=3 SV=1	NBRC106471_2666	1.60997	0.0436691	Up
fig_HN.116	Alpha/beta hydrolase OS=Acetobacter pasteurianus OX=438 GN=FCN51_14220 PE=4 SV=1	FCN51_14220	3.58891	0.00513382	Up
fig_HN.119	GTP cyclohydrolase II OS=Acetobacter pasteurianus NBRC 3278 OX=1226660 GN=NBRC3278_2930 PE=4 SV=1	NBRC3278_2930	21.6399	0.00171032	Up
fig_HN.120	Nit6803 family nitriliase OS=Acetobacter pasteurianus OX=438 GN=FCN51_14205 PE=3 SV=1	FCN51_14205	10.8638	3.83466e-06	Up
fig_HN.121	Iron-molybdenum cofactorbiosynthesis nitrogenase NifB OS=Acetobacter pasteurianus (strain NBRC 105184 / IFO 3283-01) OX=634452 GN=nifB PE=4 SV=1	nifB	8.32043	3.00855e-05	Up
fig_HN.125	Flavin-containing monooxygenase OS=Acetobacter pasteurianus (strain NBRC 105184 / IFO 3283-01) OX=634452 GN=APA01_41610 PE=4 SV=1	APA01_41610	7.36583	3.03185e-06	Up
fig_HN.145	Pirin OS=Acetobacter pasteurianus OX=438 GN=FCN51_14075 PE=4 SV=1	FCN51_14075	0.625258	0.0027134	Down
fig_HN.157	Arsenate reductase OS=Acetobacter pasteurianus (strain NBRC 105184 / IFO 3283-01) OX=634452 GN=APA01_42360 PE=3 SV=1	APA01_42360	2.49657	1.84559e-05	Up
fig_HN.165	Aldehyde dehydrogenase OS=Acetobacter pasteurianus (strain NBRC 105184 / IFO 3283-01) OX=634452 GN=APA01_40440 PE=3 SV=1	APA01_40440	0.468151	1.20716e-06	Down
fig_HN.166	Alcohol dehydrogenase NADH-dependent iron-containing OS=Acetobacter pasteurianus (strain NBRC 105184 / IFO 3283-01) OX=634452 GN=APA01_40430 PE=4 SV=1	APA01_40430	0.510682	7.91382e-06	Down
fig_HN.321	DotA/TraY family protein OS=Acetobacter pasteurianus OX=438 GN=FCN51_01825 PE=4 SV=1	FCN51_01825	2.26032	0.00280208	Up
fig_HN.459	Flagellar L-ring protein OS=Acetobacter pasteurianus OX=438 GN=flgH PE=3 SV=1	flgH	2.41242	0.00270264	Up
fig_HN.559	IS66 family transposase OS=Acetobacter pasteurianus OX=438 GN=FCN51_13050 PE=4 SV=1	FCN51_13050	0.640824	0.0048159	Down
fig_HN.570	Lipoprotein OS=Acetobacter pasteurianus subsp. pasteurianus LMG 1262 = NBRC 106471 OX=940265 GN=NBRC106471_1456 PE=4 SV=1	NBRC106471_1456	0.38603	0.00118504	Down
fig_HN.573	Efflux RND transporter permease subunit OS=Acetobacter pasteurianus OX=438 GN=FCN51_13115 PE=3 SV=1	FCN51_13115	0.568739	0.000182322	Down
fig_HN.599	Formyl-CoA:oxalate CoA-transferase OS=Acetobacter pasteurianus 386B OX=1266844 GN=frc PE=3 SV=1	frc	2.65278	3.35789e-07	Up
fig_HN.600	Oxalyl-CoA decarboxylase OS=Acetobacter pasteurianus OX=438 GN=FCN51_13240 PE=3 SV=1	FCN51_13240	3.92162	5.32506e-07	Up
fig_HN.601	CoA:oxalate CoA-transferase OS=Acetobacter pasteurianus OX=438 GN=FCN51_13245 PE=4 SV=1	FCN51_13245	4.38609	4.09413e-06	Up
fig_HN.602	DUF1275 domain-containing protein OS=Acetobacter pasteurianus OX=438 GN=FCN51_13250 PE=4 SV=1	FCN51_13250	3.07698	0.00221331	Up
fig_HN.608	Nuclear transport factor 2 family protein OS=Acetobacter pasteurianus OX=438 GN=FCN51_13275 PE=4 SV=1	FCN51_13275	2.48303	0.000453523	Up
fig_HN.609	NAD(P)-dependent alcohol dehydrogenase OS=Acetobacter pasteurianus OX=438 GN=FCN51_13280 PE=3 SV=1	FCN51_13280	3.54533	1.24175e-05	Up
fig_HN.621	Aspartate-alanine antiporter OS=Acetobacter pasteurianus OX=438 GN=aspT PE=3 SV=1	aspT	0.348447	6.24151e-08	Down
fig_HN.624	Transporter OS=Acetobacter pasteurianus (strain NBRC 105184 / IFO 3283-01) OX=634452 GN=APA01_15470 PE=4 SV=1	APA01_15470	0.22619	3.3498e-05	Down
fig_HN.627	Fe2+-dependent dioxygenase OS=Acetobacter pasteurianus OX=438 GN=FCN51_13360 PE=3 SV=1	FCN51_13360	6.31873	0.0116633	Up
fig_HN.636	Ferrichrome siderophore receptor FcuA OS=Acetobacter pasteurianus 386B OX=1266844 GN=fcuA PE=3 SV=1	fcuA	0.598638	0.00199286	Down
fig_HN.647	PadR family transcriptional regulator OS=Acetobacter pasteurianus OX=438 GN=FCN51_13445 PE=4 SV=1	FCN51_13445	3.03988	4.00562e-06	Up
fig_HN.648	DUF1442 domain-containing protein OS=Acetobacter pasteurianus OX=438 GN=FCN51_13450 PE=4 SV=1	FCN51_13450	2.80252	3.94441e-05	Up
fig_HN.649	Siderophore-interacting protein OS=Acetobacter pasteurianus OX=438 GN=FCN51_13455 PE=4 SV=1	FCN51_13455	2.81205	2.81961e-05	Up
fig_HN.650	MFS transporter OS=Acetobacter pasteurianus OX=438 GN=FCN51_13460 PE=4 SV=1	FCN51_13460	1.6042	0.00257456	Up
fig_HN.656	Purine nucleoside permease OS=Acetobacter pasteurianus OX=438 GN=FCN51_13490 PE=4 SV=1	FCN51_13490	1.55422	0.00527129	Up
fig_HN.659	Nitronate monooxygenase OS=Acetobacter pasteurianus OX=438 GN=FCN51_13505 PE=4 SV=1	FCN51_13505	2.23352	0.00176276	Up
fig_HN.664	Peptide ABC transporter substrate-binding protein OS=Acetobacter pasteurianus subsp. pasteurianus LMG 1262 = NBRC 106471 OX=940265 GN=NBRC106471_1375 PE=3 SV=1	NBRC106471_1375	2.02935	0.000408398	Up
fig_HN.669	Two component response regulator OS=Acetobacter pasteurianus NBRC 3299 OX=1226665 GN=mtrA PE=4 SV=1	mtrA	1.65099	5.75089e-05	Up
fig_HN.670	Two component response regulator OS=Acetobacter pasteurianus (strain NBRC 105184 / IFO 3283-01) OX=634452 GN=APA01_15040 PE=4 SV=1	APA01_15040	1.51329	0.00892816	Up
fig_HN.760	1-deoxy-D-xylulose-5-phosphate synthase OS=Acetobacter pasteurianus 386B OX=1266844 GN=dxs PE=3 SV=1	dxs	0.607901	0.00533188	Down
fig_HN.768	Exopolyphosphatase OS=Acetobacter pasteurianus NBRC 3188 OX=1226663 GN=ppx PE=4 SV=1	ppx	2.09505	0.00203532	Up
fig_HN.769	Formate dehydrogenase alpha subunit OS=Acetobacter pasteurianus (strain NBRC 105184 / IFO 3283-01) OX=634452 GN=APA01_14860 PE=3 SV=1	APA01_14860	0.191944	7.65198e-08	Down
fig_HN.770	Formate dehydrogenase subunit beta OS=Acetobacter pasteurianus NBRC 3278 OX=1226660 GN=fdhH PE=4 SV=1	fdhH	0.173696	1.00046e-05	Down
fig_HN.771	Formate dehydrogenase subunit gamma OS=Acetobacter pasteurianus NBRC 3188 OX=1226663 GN=fdhI PE=3 SV=1	fdhI	0.148017	5.0677e-05	Down
fig_HN.772	Formate dehydrogenase accessory protein OS=Acetobacter pasteurianus NBRC 3188 OX=1226663 GN=fdhE PE=4 SV=1	fdhE	0.217851	8.85714e-07	Down
fig_HN.773	Molybdopterin molybdenumtransferase OS=Acetobacter pasteurianus 386B OX=1266844 GN=moeA PE=3 SV=1	moeA	0.461264	0.0350322	Down
fig_HN.775	Molybdenum cofactor guanylyltransferase OS=Acetobacter pasteurianus NBRC 3278 OX=1226660 GN=mobA PE=3 SV=1	mobA	0.445345	0.000356572	Down
fig_HN.782	Glutamate synthase (NADPH) OS=Acetobacter pasteurianus 386B OX=1266844 GN=gltA PE=4 SV=1	gltA	2.5661	3.3004e-07	Up
fig_HN.783	Pyruvate ferredoxin/flavodoxin oxidoreductase OS=Acetobacter pasteurianus (strain NBRC 105184 / IFO 3283-01) OX=634452 GN=APA01_14730 PE=3 SV=1	APA01_14730	1.8938	3.12473e-06	Up
fig_HN.784	Pyruvate ferredoxin/flavodoxin oxidoreductase OS=Acetobacter pasteurianus NBRC 3278 OX=1226660 GN=nifJ PE=3 SV=1	nifJ	2.31824	6.3596e-07	Up
fig_HN.785	Dihydroorotate dehydrogenase OS=Acetobacter pasteurianus 386B OX=1266844 GN=APA386B_337 PE=4 SV=1	APA386B_337	2.23911	1.20382e-06	Up
fig_HN.786	Phosphate acetyltransferase OS=Acetobacter pasteurianus subsp. pasteurianus LMG 1262 = NBRC 106471 OX=940265 GN=pta PE=3 SV=1	pta	2.06366	1.44781e-05	Up
fig_HN.797	PQQ-dependent dehydrogenase 4 OS=Acetobacter pasteurianus NBRC 3278 OX=1226660 GN=NBRC3278_1350 PE=3 SV=1	NBRC3278_1350	0.147867	2.46573e-06	Down
fig_HN.799	Transcriptional regulator OS=Acetobacter pasteurianus NBRC 3278 OX=1226660 GN=NBRC3278_1348 PE=4 SV=1	NBRC3278_1348	0.539411	0.0187806	Down
fig_HN.801	Fumarate hydratase class II OS=Acetobacter pasteurianus NBRC 3188 OX=1226663 GN=fumC PE=3 SV=1	fumC	3.08021	3.69456e-07	Up
fig_HN.813	Cobalt-precorrin-5B C(1)-methyltransferase OS=Acetobacter pasteurianus 386B OX=1266844 GN=cbiD PE=3 SV=1	cbiD	1.51549	0.0153168	Up
fig_HN.819	Sodium:dicarboxylate symporter OS=Acetobacter pasteurianus 386B OX=1266844 GN=APA386B_304 PE=4 SV=1	APA386B_304	0.494146	2.48039e-05	Down
fig_HN.841	DUF4142 domain-containing protein OS=Acetobacter pasteurianus 386B OX=1266844 GN=APA386B_235 PE=4 SV=1	APA386B_235	0.443568	1.41568e-05	Down
fig_HN.852	Antibiotic biosynthesis monooxygenase OS=Acetobacter pasteurianus OX=438 GN=BJI49_08865 PE=4 SV=1	BJI49_08865	1.92326	0.00216907	Up
fig_HN.855	Acyl-CoA dehydrogenase OS=Acetobacter pasteurianus NBRC 3188 OX=1226663 GN=acd PE=4 SV=1	acd	1.73817	0.000112819	Up
fig_HN.857	Putative DNA helicase OS=Acetobacter pasteurianus 386B OX=1266844 GN=APA386B_221 PE=4 SV=1	APA386B_221	2.03006	3.80839e-05	Up
fig_HN.869	Aldehyde/methylmalonate-semialdehyde dehydrogenase OS=Acetobacter pasteurianus subsp. pasteurianus LMG 1262 = NBRC 106471 OX=940265 GN=mmsA PE=4 SV=1	mmsA	1.96885	0.000616711	Up
fig_HN.870	Aldehyde/methylmalonate-semialdehyde dehydrogenase OS=Acetobacter pasteurianus subsp. pasteurianus LMG 1262 = NBRC 106471 OX=940265 GN=mmsA PE=4 SV=1	mmsA	1.93116	0.00417601	Up
fig_HN.879	Transcriptional regulator LysR OS=Acetobacter pasteurianus (strain NBRC 105184 / IFO 3283-01) OX=634452 GN=lysR PE=3 SV=1	lysR	2.43921	0.00036904	Up
fig_HN.908	YbaK/aminoacyl-tRNA synthetase-associated domain-containing protein OS=Acetobacter pasteurianus OX=438 GN=SRCM100623_02227 PE=4 SV=1	SRCM100623_02227	2.76571	6.11433e-06	Up
fig_HN.914	Lipopolysaccharide biogenesis periplasmic protein AsmA OS=Acetobacter pasteurianus NBRC 3188 OX=1226663 GN=asmA PE=4 SV=1	asmA	1.5857	0.000686891	Up
fig_HN.915	DUF2252 domain-containing protein OS=Acetobacter pasteurianus (strain NBRC 105184 / IFO 3283-01) OX=634452 GN=APA01_13390 PE=4 SV=1	APA01_13390	2.17504	9.06697e-05	Up
fig_HN.928	TonB-dependent siderophore receptor OS=Acetobacter pasteurianus 386B OX=1266844 GN=fhuE PE=3 SV=1	fhuE	1.89139	0.00043761	Up
fig_HN.930	Phosphomethylpyrimidine kinase OS=Acetobacter pasteurianus 386B OX=1266844 GN=thiD PE=4 SV=1	thiD	4.26125	2.78098e-06	Up
fig_HN.931	Amidohydrolase OS=Acetobacter pasteurianus 386B OX=1266844 GN=APA386B_160 PE=4 SV=1	APA386B_160	1.60543	6.26457e-05	Up
fig_HN.932	Acetyltransferase OS=Acetobacter pasteurianus (strain NBRC 105184 / IFO 3283-01) OX=634452 GN=APA01_13240 PE=4 SV=1	APA01_13240	1.9949	0.00187112	Up
fig_HN.933	Amidohydrolase OS=Acetobacter pasteurianus 386B OX=1266844 GN=APA386B_159 PE=4 SV=1	APA386B_159	2.49428	3.80219e-05	Up
fig_HN.938	Class I peptide chain release factor OS=Acetobacter pasteurianus 386B OX=1266844 GN=APA386B_155 PE=4 SV=1	APA386B_155	2.36365	0.00263026	Up
fig_HN.941	N-ethylmaleimide reductase OS=Acetobacter pasteurianus 386B OX=1266844 GN=nemA PE=4 SV=1	nemA	0.645555	0.0024469	Down
fig_HN.946	Transcriptional regulator, TetR family OS=Acetobacter pasteurianus 386B OX=1266844 GN=tetR PE=4 SV=1	tetR	0.576828	0.0082276	Down
fig_HN.958	SelT/selW/selH selenoprotein OS=Acetobacter pasteurianus NBRC 3188 OX=1226663 GN=NBRC3188_1182 PE=4 SV=1	NBRC3188_1182	2.04731	0.00344791	Up
fig_HN.973	Xanthine dehydrogenase XdhA OS=Acetobacter pasteurianus subsp. pasteurianus LMG 1262 = NBRC 106471 OX=940265 GN=xdhA PE=4 SV=1	xdhA	0.665078	0.0285349	Down
fig_HN.977	DUF4089 domain-containing protein OS=Acetobacter pasteurianus 386B OX=1266844 GN=APA386B_121 PE=4 SV=1	APA386B_121	2.17195	0.00805105	Up
fig_HN.978	Oxalurate catabolism protein HpxZ OS=Acetobacter pasteurianus 386B OX=1266844 GN=APA386B_120 PE=4 SV=1	APA386B_120	1.71824	0.000648204	Up
fig_HN.992	2-dehydropantoate 2-reductase OS=Acetobacter pasteurianus NBRC 3188 OX=1226663 GN=apbA PE=3 SV=1	apbA	1.86377	0.0122633	Up
fig_HN.995	S-(hydroxymethyl)glutathione dehydrogenase OS=Acetobacter pasteurianus 386B OX=1266844 GN=adhC PE=3 SV=1	adhC	2.76532	2.07321e-06	Up
fig_HN.996	Trehalase OS=Acetobacter pasteurianus 386B OX=1266844 GN=treA PE=4 SV=1	treA	1.81543	3.52156e-05	Up
fig_HN.1000	RNA polymerase sigma factor OS=Acetobacter pasteurianus 386B OX=1266844 GN=rpoE PE=3 SV=1	rpoE	1.66869	0.00646728	Up
fig_HN.1010	DNA helicase OS=Acetobacter pasteurianus subsp. pasteurianus LMG 1262 = NBRC 106471 OX=940265 GN=recQ PE=3 SV=1	recQ	2.12528	0.00959702	Up
fig_HN.1013	Glycerol uptake transporter OS=Acetobacter pasteurianus (strain NBRC 105184 / IFO 3283-01) OX=634452 GN=APA01_12560 PE=3 SV=1	APA01_12560	1.55135	0.0028594	Up
fig_HN.1023	Uncharacterized protein	--	4.07145	0.000331727	Up
fig_HN.1061	Tip attachment protein J domain-containing protein OS=Acetobacter pasteurianus subsp. pasteurianus LMG 1262 = NBRC 106471 OX=940265 GN=NBRC106471_1876 PE=4 SV=1	NBRC106471_1876	0.517582	0.0101666	Down
fig_HN.1077	Protein-L-isoaspartate O-methyltransferase OS=Acetobacter pasteurianus NBRC 3278 OX=1226660 GN=NBRC3278_1182 PE=3 SV=1	NBRC3278_1182	3.39736	1.73307e-05	Up
fig_HN.1078	Type I secretion outer membrane protein, TolC OS=Acetobacter pasteurianus 386B OX=1266844 GN=tolC PE=3 SV=1	tolC	1.99565	6.37643e-06	Up
fig_HN.1082	Peptide methionine sulfoxide reductase MsrA OS=Acetobacter pasteurianus (strain NBRC 105184 / IFO 3283-01) OX=634452 GN=msrA PE=3 SV=1	msrA	2.20808	0.00826902	Up
fig_HN.1086	Anion transporter permease OS=Acetobacter pasteurianus NBRC 3299 OX=1226665 GN=NBRC3299_1179 PE=3 SV=1	NBRC3299_1179	0.627063	0.0112364	Down
fig_HN.1087	Anion transporter permease OS=Acetobacter pasteurianus NBRC 3188 OX=1226663 GN=NBRC3188_1121 PE=3 SV=1	NBRC3188_1121	0.494314	0.000290616	Down
fig_HN.1088	Deoxyuridine 5'-triphosphate nucleotidohydrolase OS=Acetobacter pasteurianus NBRC 3188 OX=1226663 GN=dut PE=3 SV=1	dut	1.55678	0.000427716	Up
fig_HN.1103	Triosephosphate isomerase OS=Acetobacter pasteurianus OX=438 GN=tpiA PE=3 SV=1	tpiA	2.30647	0.000223084	Up
fig_HN.1109	Indole-3-glycerol phosphate synthase OS=Acetobacter pasteurianus subsp. pasteurianus LMG 1262 = NBRC 106471 OX=940265 GN=trpC PE=3 SV=1	trpC	1.63605	8.79061e-07	Up
fig_HN.1130	BolA family protein OS=Acetobacter pasteurianus 386B OX=1266844 GN=bolA PE=3 SV=1	bolA	2.2501	0.000517986	Up
fig_HN.1151	Outer membrane protein OS=Acetobacter pasteurianus 386B OX=1266844 GN=APA386B_2704 PE=4 SV=1	APA386B_2704	0.644583	4.93519e-05	Down
fig_HN.1154	Class I SAM-dependent methyltransferase OS=Acetobacter pasteurianus OX=438 GN=FCN51_02405 PE=4 SV=1	FCN51_02405	1.52723	6.13444e-05	Up
fig_HN.1159	3-oxoacyl-[acyl-carrier-protein] reductase OS=Acetobacter pasteurianus 386B OX=1266844 GN=fabG PE=3 SV=1	fabG	1.59623	0.000965089	Up
fig_HN.1165	Myo-inositol-1(Or 4)-monophosphatase OS=Acetobacter pasteurianus 386B OX=1266844 GN=suhB PE=4 SV=1	suhB	2.00108	1.91881e-05	Up
fig_HN.1177	Biotin synthase OS=Acetobacter pasteurianus 386B OX=1266844 GN=bioB PE=3 SV=1	bioB	0.5343	6.90078e-06	Down
fig_HN.1181	Probable malate:quinone oxidoreductase OS=Acetobacter pasteurianus (strain NBRC 105184 / IFO 3283-01) OX=634452 GN=mqo PE=3 SV=1	mqo	1.59198	6.70996e-06	Up
fig_HN.1182	Osmotically inducible protein OsmC OS=Acetobacter pasteurianus 386B OX=1266844 GN=osmC PE=4 SV=1	osmC	3.45714	3.46692e-06	Up
fig_HN.1185	Pyridoxine/pyridoxamine 5'-phosphate oxidase OS=Acetobacter pasteurianus subsp. pasteurianus LMG 1262 = NBRC 106471 OX=940265 GN=pdxH PE=3 SV=1	pdxH	0.54136	0.0103144	Down
fig_HN.1192	serine-type D-Ala-D-Ala carboxypeptidase OS=Acetobacter pasteurianus OX=438 GN=FCN51_02575 PE=3 SV=1	FCN51_02575	0.514401	4.52655e-06	Down
fig_HN.1194	Endolytic peptidoglycan transglycosylase RlpA OS=Acetobacter pasteurianus OX=438 GN=FCN51_02580 PE=4 SV=1	FCN51_02580	0.412489	0.00020258	Down
fig_HN.1195	Lytic murein transglycosylase OS=Acetobacter pasteurianus OX=438 GN=FCN51_02585 PE=4 SV=1	FCN51_02585	0.612035	0.00163741	Down
fig_HN.1197	ATP-grasp domain-containing protein OS=Acetobacter pasteurianus OX=438 GN=FCN51_02595 PE=4 SV=1	FCN51_02595	1.77141	0.00211269	Up
fig_HN.1202	Release factor glutamine methyltransferase OS=Acetobacter pasteurianus OX=438 GN=prmC PE=3 SV=1	prmC	0.539937	0.00225364	Down
fig_HN.1231	DUF2125 domain-containing protein OS=Acetobacter pasteurianus NBRC 3188 OX=1226663 GN=NBRC3188_0993 PE=4 SV=1	NBRC3188_0993	1.56377	0.000183225	Up
fig_HN.1233	FAD assembly factor SdhE OS=Acetobacter pasteurianus 386B OX=1266844 GN=APA386B_2625 PE=3 SV=1	APA386B_2625	1.62121	0.000321142	Up
fig_HN.1236	Thiamine phosphate synthase OS=Acetobacter pasteurianus OX=438 GN=FCN51_02780 PE=4 SV=1	FCN51_02780	1.55701	0.00044898	Up
fig_HN.1237	Thiazole synthase OS=Acetobacter pasteurianus OX=438 GN=thiG PE=3 SV=1	thiG	1.57595	0.000177099	Up
fig_HN.1239	DUF3429 domain-containing protein OS=Acetobacter pasteurianus 386B OX=1266844 GN=APA386B_2619 PE=4 SV=1	APA386B_2619	1.89203	0.00136657	Up
fig_HN.1241	Enolase OS=Acetobacter pasteurianus OX=438 GN=eno PE=3 SV=1	eno	2.17847	2.16956e-06	Up
fig_HN.1242	Septum formation initiator OS=Acetobacter pasteurianus 386B OX=1266844 GN=maf PE=4 SV=1	maf	2.19953	0.0012773	Up
fig_HN.1260	Outer membrane protein assembly factor OS=Acetobacter pasteurianus OX=438 GN=FCN51_02890 PE=4 SV=1	FCN51_02890	0.482269	0.000915403	Down
fig_HN.1271	Glycerophosphodiester phosphodiesterase OS=Acetobacter pasteurianus OX=438 GN=FCN51_02930 PE=4 SV=1	FCN51_02930	2.35525	6.93058e-06	Up
fig_HN.1272	Succinyl-CoA:acetate CoA transferase OS=Acetobacter pasteurianus NBRC 3188 OX=1226663 GN=aarC PE=3 SV=1	aarC	4.37285	1.56175e-07	Up
fig_HN.1274	Metallophosphoesterase OS=Acetobacter pasteurianus 386B OX=1266844 GN=APA386B_2587 PE=4 SV=1	APA386B_2587	0.587346	0.000727406	Down
fig_HN.1277	Citrate synthase OS=Acetobacter pasteurianus OX=438 GN=gltA PE=3 SV=1	gltA	2.95013	2.58667e-06	Up
fig_HN.1283	Ribonucleoside-diphosphate reductase subunit beta OS=Acetobacter pasteurianus 386B OX=1266844 GN=nrdF PE=3 SV=1	nrdF	0.614416	0.000267547	Down
fig_HN.1287	Protein translocase subunit SecD OS=Acetobacter pasteurianus (strain NBRC 105184 / IFO 3283-01) OX=634452 GN=secD PE=3 SV=1	secD	0.606326	2.57607e-06	Down
fig_HN.1288	Protein-export membrane protein SecF OS=Acetobacter pasteurianus NBRC 3188 OX=1226663 GN=secF PE=3 SV=1	secF	0.590081	0.012496	Down
fig_HN.1291	Large-conductance mechanosensitive channel OS=Acetobacter pasteurianus 386B OX=1266844 GN=mscL PE=3 SV=1	mscL	0.355489	2.24508e-06	Down
fig_HN.1296	DUF465 domain-containing protein OS=Acetobacter pasteurianus OX=438 GN=BJI49_00460 PE=4 SV=1	BJI49_00460	2.1577	0.000303468	Up
fig_HN.1300	N5-carboxyaminoimidazole ribonucleotide synthase OS=Acetobacter pasteurianus OX=438 GN=purK PE=3 SV=1	purK	0.662638	0.015135	Down
fig_HN.1302	DNA repair protein RadC OS=Acetobacter pasteurianus OX=438 GN=FCN51_03065 PE=4 SV=1	FCN51_03065	0.503606	0.0291244	Down
fig_HN.1306	Isocitrate dehydrogenase (NAD+) OS=Acetobacter pasteurianus 386B OX=1266844 GN=icd1 PE=4 SV=1	icd1	3.52635	6.45276e-08	Up
fig_HN.1324	Aldehyde dehydrogenase small subunit OS=Acetobacter pasteurianus 386B OX=1266844 GN=APA386B_2543 PE=4 SV=1	APA386B_2543	3.23441	0.000254029	Up
fig_HN.1325	Xanthine dehydrogenase family protein molybdopterin-binding subunit OS=Acetobacter pasteurianus OX=438 GN=FCN51_03170 PE=4 SV=1	FCN51_03170	2.10352	1.38333e-06	Up
fig_HN.1329	histidine kinase OS=Acetobacter pasteurianus 386B OX=1266844 GN=APA386B_2538 PE=4 SV=1	APA386B_2538	1.58577	0.000267829	Up
fig_HN.1331	histidine kinase OS=Acetobacter pasteurianus (strain NBRC 105184 / IFO 3283-01) OX=634452 GN=APA01_10210 PE=4 SV=1	APA01_10210	1.97826	5.48285e-06	Up
fig_HN.1335	FtsX-like permease family protein OS=Acetobacter pasteurianus OX=438 GN=FCN51_03215 PE=4 SV=1	FCN51_03215	0.593703	0.0459635	Down
fig_HN.1337	S-formylglutathione hydrolase OS=Acetobacter pasteurianus OX=438 GN=fghA PE=3 SV=1	fghA	2.0447	0.000373558	Up
fig_HN.1351	ABC transporter ATP-binding protein OS=Acetobacter pasteurianus OX=438 GN=FCN51_03285 PE=4 SV=1	FCN51_03285	0.338597	2.8916e-06	Down
fig_HN.1353	Porin domain-containing protein OS=Acetobacter pasteurianus 386B OX=1266844 GN=APA386B_2516 PE=4 SV=1	APA386B_2516	2.02912	8.19601e-06	Up
fig_HN.1354	Porin domain-containing protein OS=Acetobacter pasteurianus 386B OX=1266844 GN=APA386B_2516 PE=4 SV=1	APA386B_2516	1.77505	0.000573011	Up
fig_HN.1355	Lipopolysaccharide export system permease protein LptF OS=Acetobacter pasteurianus 386B OX=1266844 GN=APA386B_2515 PE=4 SV=1	APA386B_2515	0.599882	2.18112e-05	Down
fig_HN.1356	LPS export ABC transporter permease LptG OS=Acetobacter pasteurianus 386B OX=1266844 GN=APA386B_2514 PE=4 SV=1	APA386B_2514	0.59558	0.00196473	Down
fig_HN.1357	LPS-assembly protein LptD OS=Acetobacter pasteurianus 386B OX=1266844 GN=imp PE=3 SV=1	imp	0.61583	0.000165685	Down
fig_HN.1367	DNA primase OS=Acetobacter pasteurianus OX=438 GN=dnaG PE=3 SV=1	dnaG	0.629356	0.00160742	Down
fig_HN.1372	Carbamoyl-phosphate synthase large chain OS=Acetobacter pasteurianus OX=438 GN=carB PE=3 SV=1	carB	0.654598	9.53757e-07	Down
fig_HN.1376	2,3-bisphosphoglycerate-independent phosphoglycerate mutase OS=Acetobacter pasteurianus OX=438 GN=gpmI PE=3 SV=1	gpmI	1.65277	6.50205e-05	Up
fig_HN.1382	RNA pyrophosphohydrolase OS=Acetobacter pasteurianus OX=438 GN=rppH PE=3 SV=1	rppH	0.514561	0.0446084	Down
fig_HN.1385	HlyD family secretion protein OS=Acetobacter pasteurianus OX=438 GN=BJI49_00830 PE=3 SV=1	BJI49_00830	0.642946	0.00248573	Down
fig_HN.1386	ABC transporter ATP-binding protein OS=Acetobacter pasteurianus OX=438 GN=FCN51_03415 PE=4 SV=1	FCN51_03415	0.657926	0.00013576	Down
fig_HN.1389	DUF1285 domain-containing protein OS=Acetobacter pasteurianus 386B OX=1266844 GN=APA386B_2486 PE=4 SV=1	APA386B_2486	0.624771	0.0236023	Down
fig_HN.1394	Ankyrin repeat protein OS=Acetobacter pasteurianus (strain NBRC 105184 / IFO 3283-01) OX=634452 GN=APA01_09700 PE=4 SV=1	APA01_09700	0.579406	0.0011108	Down
fig_HN.1396	Ribonuclease HII OS=Acetobacter pasteurianus (strain NBRC 105184 / IFO 3283-01) OX=634452 GN=rnhB PE=3 SV=1	rnhB	1.62521	0.00649186	Up
fig_HN.1397	CsbD family protein OS=Acetobacter pasteurianus 386B OX=1266844 GN=APA386B_2477 PE=3 SV=1	APA386B_2477	1.85651	5.73091e-06	Up
fig_HN.1400	Acriflavin resistance protein OS=Acetobacter pasteurianus 386B OX=1266844 GN=mdtB PE=4 SV=1	mdtB	0.576783	0.0011598	Down
fig_HN.1401	Multidrug transport protein MdtC OS=Acetobacter pasteurianus 386B OX=1266844 GN=mdtC PE=4 SV=1	mdtC	0.660579	0.000822209	Down
fig_HN.1413	Protein translocase subunit SecY OS=Acetobacter pasteurianus 386B OX=1266844 GN=secY PE=3 SV=1	secY	0.659157	0.00820636	Down
fig_HN.1417	Large ribosomal subunit protein uL18 OS=Acetobacter pasteurianus 386B OX=1266844 GN=rplR PE=3 SV=1	rplR	1.67814	0.000390258	Up
fig_HN.1430	Large ribosomal subunit protein uL2 OS=Acetobacter pasteurianus (strain NBRC 105184 / IFO 3283-01) OX=634452 GN=rplB PE=3 SV=1	rplB	1.68334	0.000153623	Up
fig_HN.1453	Uncharacterized protein	--	0.412872	0.000637558	Down
fig_HN.1455	Thioredoxin peroxidase OS=Acetobacter pasteurianus NBRC 3188 OX=1226663 GN=bcp PE=4 SV=1	bcp	2.45476	9.41759e-06	Up
fig_HN.1457	AsmA-like C-terminal domain-containing protein OS=Acetobacter pasteurianus OX=438 GN=FCN51_03750 PE=4 SV=1	FCN51_03750	0.6493	0.000233197	Down
fig_HN.1458	Uncharacterized protein	--	2.13838	0.0016468	Up
fig_HN.1469	Beta-lactamase hydrolase-like protein phosphatase-like domain-containing protein OS=Acetobacter pasteurianus 386B OX=1266844 GN=APA386B_2405 PE=4 SV=1	APA386B_2405	2.00765	0.000155922	Up
fig_HN.1470	EVE domain-containing protein OS=Acetobacter pasteurianus OX=438 GN=FCN51_03795 PE=4 SV=1	FCN51_03795	2.22961	5.66177e-05	Up
fig_HN.1471	YciI-like protein OS=Acetobacter pasteurianus 386B OX=1266844 GN=APA386B_2403 PE=3 SV=1	APA386B_2403	1.63495	0.00288046	Up
fig_HN.1486	Tetratricopeptide repeat protein OS=Acetobacter pasteurianus OX=438 GN=FCN51_03865 PE=4 SV=1	FCN51_03865	1.58115	0.000265343	Up
fig_HN.1488	ABC transporter ATP-binding protein OS=Acetobacter pasteurianus 386B OX=1266844 GN=APA386B_2387 PE=4 SV=1	APA386B_2387	1.74353	0.000425415	Up
fig_HN.1501	Heparinase OS=Acetobacter pasteurianus subsp. pasteurianus OX=481145 GN=S1001342_00362 PE=4 SV=1	S1001342_00362	0.625033	0.00282957	Down
fig_HN.1507	Shikimate dehydrogenase (NADP(+)) OS=Acetobacter pasteurianus OX=438 GN=aroE PE=3 SV=1	aroE	1.65832	1.98696e-05	Up
fig_HN.1517	Trypsin-like serine protease OS=Acetobacter pasteurianus OX=438 GN=FCN51_03990 PE=4 SV=1	FCN51_03990	1.74184	0.000277339	Up
fig_HN.1518	Zinc-dependent alcohol dehydrogenase family protein OS=Acetobacter pasteurianus OX=438 GN=FCN51_03995 PE=4 SV=1	FCN51_03995	0.541311	4.1031e-06	Down
fig_HN.1523	CdiI immunity protein domain-containing protein OS=Acetobacter pasteurianus 386B OX=1266844 GN=APA386B_2325 PE=4 SV=1	APA386B_2325	1.80038	0.00342807	Up
fig_HN.1524	Cupin domain-containing protein OS=Acetobacter pasteurianus OX=438 GN=FCN51_04040 PE=4 SV=1	FCN51_04040	1.56699	0.00137642	Up
fig_HN.1526	Aldehyde dehydrogenase OS=Acetobacter pasteurianus OX=438 GN=FCN51_04050 PE=3 SV=1	FCN51_04050	2.12227	0.000446352	Up
fig_HN.1531	DUF4232 domain-containing protein OS=Acetobacter pasteurianus OX=438 GN=FCN51_04075 PE=4 SV=1	FCN51_04075	1.67938	0.00912935	Up
fig_HN.1532	S-methyl-5'-thioadenosine phosphorylase OS=Acetobacter pasteurianus 386B OX=1266844 GN=mtaP PE=3 SV=1	mtaP	1.52124	0.000118826	Up
fig_HN.1540	DNA mismatch repair protein Smr/MutS2 OS=Acetobacter pasteurianus (strain NBRC 105184 / IFO 3283-01) OX=634452 GN=mutS2 PE=4 SV=1	mutS2	1.76642	0.01615	Up
fig_HN.1541	C-type cytochrome OS=Acetobacter pasteurianus OX=438 GN=FCN51_04110 PE=4 SV=1	FCN51_04110	0.430705	1.1831e-05	Down
fig_HN.1544	Histidine phosphatase family protein OS=Acetobacter pasteurianus OX=438 GN=gpmB PE=4 SV=1	gpmB	2.44812	4.77052e-05	Up
fig_HN.1550	UPF0056 membrane protein OS=Acetobacter pasteurianus 386B OX=1266844 GN=marC PE=3 SV=1	marC	0.60868	0.00065306	Down
fig_HN.1561	Alanine--tRNA ligase OS=Acetobacter pasteurianus NBRC 3188 OX=1226663 GN=alaS PE=3 SV=1	alaS	0.662917	2.53044e-06	Down
fig_HN.1562	Phosphatidylserine decarboxylase proenzyme OS=Acetobacter pasteurianus subsp. pasteurianus LMG 1262 = NBRC 106471 OX=940265 GN=psd PE=3 SV=1	psd	0.624882	0.00466614	Down
fig_HN.1564	NADH-quinone oxidoreductase subunit B OS=Acetobacter pasteurianus OX=438 GN=FCN51_04220 PE=4 SV=1	FCN51_04220	0.623119	0.00096681	Down
fig_HN.1567	NADH-quinone oxidoreductase subunit D OS=Acetobacter pasteurianus OX=438 GN=FCN51_04225 PE=4 SV=1	FCN51_04225	0.525958	0.0124806	Down
fig_HN.1569	NADH:quinone oxidoreductase/Mrp antiporter membrane subunit domain-containing protein OS=Acetobacter pasteurianus NBRC 3278 OX=1226660 GN=NBRC3278_0734 PE=4 SV=1	NBRC3278_0734	0.512182	0.00276343	Down
fig_HN.1573	NADH:quinone oxidoreductase/Mrp antiporter membrane subunit domain-containing protein OS=Acetobacter pasteurianus OX=438 GN=FCN51_04245 PE=4 SV=1	FCN51_04245	0.438596	0.0102918	Down
fig_HN.1574	Class I SAM-dependent methyltransferase OS=Acetobacter pasteurianus OX=438 GN=FCN51_04250 PE=4 SV=1	FCN51_04250	2.11111	0.000152175	Up
fig_HN.1576	DUF2125 domain-containing protein OS=Acetobacter pasteurianus OX=438 GN=FCN51_04260 PE=4 SV=1	FCN51_04260	1.69625	0.00363811	Up
fig_HN.1580	DUF3597 domain-containing protein OS=Acetobacter pasteurianus NBRC 3278 OX=1226660 GN=NBRC3278_0725 PE=4 SV=1	NBRC3278_0725	1.61994	0.0447836	Up
fig_HN.1583	Dihydrolipoyl dehydrogenase OS=Acetobacter pasteurianus 386B OX=1266844 GN=sucC PE=3 SV=1	sucC	2.11516	3.62532e-06	Up
fig_HN.1584	Dihydrolipoyllysine-residue succinyltransferase component of 2-oxoglutarate dehydrogenase complex OS=Acetobacter pasteurianus OX=438 GN=odhB PE=3 SV=1	odhB	2.60985	3.55479e-06	Up
fig_HN.1585	2-oxoglutarate dehydrogenase E1 component OS=Acetobacter pasteurianus subsp. pasteurianus LMG 1262 = NBRC 106471 OX=940265 GN=sucA PE=3 SV=1	sucA	2.53132	2.58939e-07	Up
fig_HN.1587	Alkylhydroperoxidase AhpD OS=Acetobacter pasteurianus (strain NBRC 105184 / IFO 3283-01) OX=634452 GN=ahpD PE=4 SV=1	ahpD	4.20972	0.000173877	Up
fig_HN.1603	Cysteine synthase A OS=Acetobacter pasteurianus OX=438 GN=cysK PE=4 SV=1	cysK	2.42675	3.15081e-06	Up
fig_HN.1610	Proton-translocating NADH-quinone oxidoreductase,chain M OS=Acetobacter pasteurianus 386B OX=1266844 GN=nuoM PE=3 SV=1	nuoM	2.16123	0.00142757	Up
fig_HN.1630	Uncharacterized protein	--	1.62967	0.000237991	Up
fig_HN.1631	33 kDa chaperonin OS=Acetobacter pasteurianus OX=438 GN=SRCM100623_01177 PE=4 SV=1	SRCM100623_01177	0.522522	0.000137679	Down
fig_HN.1636	PDZ domain-containing protein OS=Acetobacter pasteurianus OX=438 GN=FCN51_04485 PE=4 SV=1	FCN51_04485	0.618647	0.0123134	Down
fig_HN.1637	Aldo/keto reductase OS=Acetobacter pasteurianus OX=438 GN=FCN51_04490 PE=4 SV=1	FCN51_04490	2.38009	1.15587e-06	Up
fig_HN.1647	Transposase OS=Acetobacter pasteurianus NBRC 3278 OX=1226660 GN=NBRC3278_0672 PE=4 SV=1	NBRC3278_0672	1.77492	0.000149481	Up
fig_HN.1650	Methyltransferase OS=Acetobacter pasteurianus (strain NBRC 105184 / IFO 3283-01) OX=634452 GN=APA01_07120 PE=4 SV=1	APA01_07120	0.622648	0.0479659	Down
fig_HN.1656	Alcohol dehydrogenase small subunit OS=Acetobacter pasteurianus 386B OX=1266844 GN=adhC PE=4 SV=1	adhC	2.44024	0.000591298	Up
fig_HN.1658	Bifunctional protein PutA OS=Acetobacter pasteurianus 386B OX=1266844 GN=putA PE=3 SV=1	putA	0.371773	1.37075e-08	Down
fig_HN.1659	Bifunctional protein PutA OS=Acetobacter pasteurianus NBRC 3188 OX=1226663 GN=putA PE=3 SV=1	putA	0.372551	8.34122e-05	Down
fig_HN.1662	Alginate export domain-containing protein OS=Acetobacter pasteurianus 386B OX=1266844 GN=APA386B_2207 PE=4 SV=1	APA386B_2207	0.433136	0.000912127	Down
fig_HN.1670	DNA repair protein RadA OS=Acetobacter pasteurianus subsp. pasteurianus LMG 1262 = NBRC 106471 OX=940265 GN=radA PE=3 SV=1	radA	0.664429	0.00459674	Down
fig_HN.1679	Replicative DNA helicase OS=Acetobacter pasteurianus (strain NBRC 105184 / IFO 3283-01) OX=634452 GN=dnaB PE=3 SV=1	dnaB	0.654204	0.000709888	Down
fig_HN.1684	Oxidoreductase OS=Acetobacter pasteurianus NBRC 3299 OX=1226665 GN=NBRC3299_0661 PE=4 SV=1	NBRC3299_0661	1.75321	0.000878326	Up
fig_HN.1689	Arabinose-5-phosphate isomerase KpsF/GutQ OS=Acetobacter pasteurianus 386B OX=1266844 GN=kpsF PE=3 SV=1	kpsF	0.640233	0.000201177	Down
fig_HN.1690	LPS export ABC transporter periplasmic protein LptC OS=Acetobacter pasteurianus OX=438 GN=FCN51_04705 PE=4 SV=1	FCN51_04705	0.581155	2.33323e-05	Down
fig_HN.1697	DUF1150 family protein OS=Acetobacter pasteurianus 386B OX=1266844 GN=APA386B_2178 PE=4 SV=1	APA386B_2178	0.512509	0.00852767	Down
fig_HN.1700	Methionyl-tRNA formyltransferase OS=Acetobacter pasteurianus OX=438 GN=fmt PE=3 SV=1	fmt	0.453713	0.00156771	Down
fig_HN.1712	Holin OS=Acetobacter pasteurianus NBRC 3299 OX=1226665 GN=NBRC3299_0637 PE=4 SV=1	NBRC3299_0637	1.98244	0.00877602	Up
fig_HN.1720	Zinc metalloprotease OS=Acetobacter pasteurianus (strain NBRC 105184 / IFO 3283-01) OX=634452 GN=APA01_06550 PE=3 SV=1	APA01_06550	0.556265	0.000237065	Down
fig_HN.1721	1-deoxy-D-xylulose 5-phosphate reductoisomerase OS=Acetobacter pasteurianus OX=438 GN=dxr PE=3 SV=1	dxr	0.618507	4.37178e-05	Down
fig_HN.1724	Ribosome-recycling factor OS=Acetobacter pasteurianus 386B OX=1266844 GN=frr PE=3 SV=1	frr	1.53123	7.26641e-06	Up
fig_HN.1729	Signal peptidase I OS=Acetobacter pasteurianus subsp. pasteurianus OX=481145 GN=lepB PE=3 SV=1	lepB	0.62958	0.0105536	Down
fig_HN.1731	Holo-[acyl-carrier-protein] synthase OS=Acetobacter pasteurianus 386B OX=1266844 GN=acpS PE=3 SV=1	acpS	1.647	0.00617653	Up
fig_HN.1744	Uncharacterized protein	--	1.75002	0.0122784	Up
fig_HN.1745	Glucose/quinate/shikimate family membrane-bound PQQ-dependent dehydrogenase OS=Acetobacter pasteurianus OX=438 GN=FCN51_04955 PE=3 SV=1	FCN51_04955	9.59214	0.00619557	Up
fig_HN.1747	TonB C-terminal domain-containing protein OS=Acetobacter pasteurianus NBRC 3188 OX=1226663 GN=NBRC3188_0527 PE=3 SV=1	NBRC3188_0527	0.399642	3.76746e-05	Down
fig_HN.1753	Glycosyl transferase OS=Acetobacter pasteurianus OX=438 GN=FCN51_04985 PE=4 SV=1	FCN51_04985	0.635615	2.77963e-05	Down
fig_HN.1759	Acid shock protein OS=Acetobacter pasteurianus NBRC 3299 OX=1226665 GN=NBRC3299_0597 PE=4 SV=1	NBRC3299_0597	0.131542	0.00032926	Down
fig_HN.1763	Uncharacterized protein	--	2.97541	1.12836e-08	Up
fig_HN.1778	Universal stress protein UspA OS=Acetobacter pasteurianus NBRC 3188 OX=1226663 GN=uspA PE=4 SV=1	uspA	1.6142	0.00658977	Up
fig_HN.1779	Universal stress protein OS=Acetobacter pasteurianus OX=438 GN=FCN51_05080 PE=4 SV=1	FCN51_05080	1.75332	0.000389028	Up
fig_HN.1782	Esterase OS=Acetobacter pasteurianus subsp. pasteurianus LMG 1262 = NBRC 106471 OX=940265 GN=NBRC106471_0560 PE=4 SV=1	NBRC106471_0560	1.53819	0.00443698	Up
fig_HN.1785	Cation transporter OS=Acetobacter pasteurianus OX=438 GN=FCN51_05095 PE=3 SV=1	FCN51_05095	0.352501	2.28021e-05	Down
fig_HN.1786	Cation transporter OS=Acetobacter pasteurianus OX=438 GN=FCN51_05100 PE=3 SV=1	FCN51_05100	0.509481	0.000385191	Down
fig_HN.1795	Heat shock protein Hsp20 OS=Acetobacter pasteurianus 386B OX=1266844 GN=hspA PE=3 SV=1	hspA	1.82433	0.000252923	Up
fig_HN.1803	ADP/GDP-polyphosphate phosphotransferase OS=Acetobacter pasteurianus 386B OX=1266844 GN=APA386B_2080 PE=3 SV=1	APA386B_2080	0.31918	0.000168746	Down
fig_HN.1804	Hint domain-containing protein OS=Acetobacter pasteurianus OX=438 GN=FCN51_05170 PE=4 SV=1	FCN51_05170	0.13378	0.000474168	Down
fig_HN.1805	Lipoprotein OS=Acetobacter pasteurianus 386B OX=1266844 GN=APA386B_2078 PE=4 SV=1	APA386B_2078	2.06001	0.00163582	Up
fig_HN.1824	Siderophore receptor protein OS=Acetobacter pasteurianus subsp. pasteurianus LMG 1262 = NBRC 106471 OX=940265 GN=NBRC106471_0540 PE=4 SV=1	NBRC106471_0540	0.335322	0.00049525	Down
fig_HN.1831	K10806 acyl-CoA thioesterase YciA OS=Acetobacter pasteurianus 386B OX=1266844 GN=yciA PE=3 SV=1	yciA	2.17511	0.00274007	Up
fig_HN.1834	VOC domain-containing protein OS=Acetobacter pasteurianus 386B OX=1266844 GN=APA386B_2054 PE=4 SV=1	APA386B_2054	2.14374	0.000137253	Up
fig_HN.1836	SDR family NAD(P)-dependent oxidoreductase OS=Acetobacter pasteurianus OX=438 GN=FCN51_05305 PE=3 SV=1	FCN51_05305	1.83448	8.01065e-05	Up
fig_HN.1839	DUF488 domain-containing protein OS=Acetobacter pasteurianus OX=438 GN=FCN51_05315 PE=4 SV=1	FCN51_05315	2.28185	0.00374026	Up
fig_HN.1845	Integral membrane protein OS=Acetobacter pasteurianus NBRC 3188 OX=1226663 GN=NBRC3188_0456 PE=4 SV=1	NBRC3188_0456	0.29085	0.000273494	Down
fig_HN.1849	TonB-dependent receptor OS=Acetobacter pasteurianus OX=438 GN=FCN51_05345 PE=3 SV=1	FCN51_05345	0.502362	0.0298756	Down
fig_HN.1850	TonB-dependent receptor OS=Acetobacter pasteurianus OX=438 GN=FCN51_05345 PE=3 SV=1	FCN51_05345	0.614385	0.00307664	Down
fig_HN.1877	tRNA uridine(34) hydroxylase OS=Acetobacter pasteurianus OX=438 GN=trhO PE=3 SV=1	trhO	0.477672	2.78853e-05	Down
fig_HN.1888	Radical S-adenosylmethionine (SAM) protein OS=Acetobacter pasteurianus (strain NBRC 105184 / IFO 3283-01) OX=634452 GN=APA01_05150 PE=4 SV=1	APA01_05150	5.10908	4.60457e-07	Up
fig_HN.1889	Hedgehog/Intein (Hint) domain-containing protein OS=Acetobacter pasteurianus OX=438 GN=FCN51_05510 PE=4 SV=1	FCN51_05510	2.93495	3.29728e-06	Up
fig_HN.1916	Invasion associated locus B family protein OS=Acetobacter pasteurianus OX=438 GN=FCN51_05615 PE=4 SV=1	FCN51_05615	1.57428	0.000120586	Up
fig_HN.1924	Glycine zipper 2TM domain-containing protein OS=Acetobacter pasteurianus OX=438 GN=FCN51_05650 PE=4 SV=1	FCN51_05650	0.1656	0.000119256	Down
fig_HN.1933	Lipoprotein OS=Acetobacter pasteurianus OX=438 GN=FCN51_05670 PE=4 SV=1	FCN51_05670	1.53561	0.00122163	Up
fig_HN.1934	Uncharacterized protein	--	3.7277	1.58474e-07	Up
fig_HN.1938	YggT family protein OS=Acetobacter pasteurianus NBRC 3188 OX=1226663 GN=NBRC3188_0385 PE=3 SV=1	NBRC3188_0385	0.631846	0.015103	Down
fig_HN.1943	Uncharacterized protein	--	2.78358	7.11939e-08	Up
fig_HN.1951	Class I SAM-dependent methyltransferase OS=Acetobacter pasteurianus OX=438 GN=FCN51_05735 PE=4 SV=1	FCN51_05735	0.534152	0.00180868	Down
fig_HN.1959	2,5-diketo-D-gluconate reductase OS=Acetobacter pasteurianus subsp. pasteurianus LMG 1262 = NBRC 106471 OX=940265 GN=dkgB PE=4 SV=1	dkgB	1.80315	5.9037e-05	Up
fig_HN.1962	Outer membrane protein OS=Acetobacter pasteurianus (strain NBRC 105184 / IFO 3283-01) OX=634452 GN=APA01_04590 PE=4 SV=1	APA01_04590	0.212136	3.56654e-06	Down
fig_HN.1963	Cytochrome c domain-containing protein OS=Acetobacter pasteurianus 386B OX=1266844 GN=cycB PE=4 SV=1	cycB	0.400412	0.0100978	Down
fig_HN.1967	Methylamine dehydrogenase heavy chain OS=Acetobacter pasteurianus (strain NBRC 105184 / IFO 3283-01) OX=634452 GN=APA01_04540 PE=3 SV=1	APA01_04540	0.385573	5.09641e-06	Down
fig_HN.1973	Ferritin Dps family protein OS=Acetobacter pasteurianus 386B OX=1266844 GN=APA386B_1930 PE=3 SV=1	APA386B_1930	1.5951	0.00024207	Up
fig_HN.1981	peptide-methionine (R)-S-oxide reductase OS=Acetobacter pasteurianus 386B OX=1266844 GN=msrB PE=4 SV=1	msrB	0.605141	0.0130456	Down
fig_HN.1988	beta-N-acetylhexosaminidase OS=Acetobacter pasteurianus OX=438 GN=FCN51_05900 PE=3 SV=1	FCN51_05900	0.518512	0.000238282	Down
fig_HN.1994	TonB-dependent receptor OS=Acetobacter pasteurianus OX=438 GN=FCN51_05920 PE=3 SV=1	FCN51_05920	0.432642	0.000324682	Down
fig_HN.2005	DUF1269 domain-containing protein OS=Acetobacter pasteurianus (strain NBRC 105184 / IFO 3283-01) OX=634452 GN=APA01_04170 PE=4 SV=1	APA01_04170	1.81215	4.07388e-06	Up
fig_HN.2014	ABC transporter permease OS=Acetobacter pasteurianus OX=438 GN=FCN51_05980 PE=4 SV=1	FCN51_05980	0.40374	0.00700652	Down
fig_HN.2016	Probable multidrug resistance protein NorM OS=Acetobacter pasteurianus NBRC 3278 OX=1226660 GN=matE PE=4 SV=1	matE	0.459686	0.00285723	Down
fig_HN.2018	DedA family protein OS=Acetobacter pasteurianus OX=438 GN=FCN51_06000 PE=4 SV=1	FCN51_06000	0.562694	0.00721662	Down
fig_HN.2022	Phage protein OS=Acetobacter pasteurianus NBRC 3278 OX=1226660 GN=NBRC3278_0378 PE=4 SV=1	NBRC3278_0378	0.556275	4.24833e-05	Down
fig_HN.2032	HlyC/CorC family transporter OS=Acetobacter pasteurianus OX=438 GN=FCN51_06040 PE=3 SV=1	FCN51_06040	0.564193	0.000485018	Down
fig_HN.2037	Toluene transporter auxiliary component Ttg1D OS=Acetobacter pasteurianus 386B OX=1266844 GN=APA386B_1878 PE=4 SV=1	APA386B_1878	1.73803	1.33775e-05	Up
fig_HN.2040	Hopanoid biosynthesis associated protein HpnK OS=Acetobacter pasteurianus 386B OX=1266844 GN=APA386B_1875 PE=4 SV=1	APA386B_1875	0.648588	0.0149613	Down
fig_HN.2042	Carbohydrate porin OS=Acetobacter pasteurianus OX=438 GN=FCN51_06085 PE=3 SV=1	FCN51_06085	0.484635	3.84014e-05	Down
fig_HN.2055	Acetolactate synthase large subunit OS=Acetobacter pasteurianus 386B OX=1266844 GN=budB PE=3 SV=1	budB	2.15228	8.83009e-05	Up
fig_HN.2058	Rhodanese-like protein OS=Acetobacter pasteurianus 386B OX=1266844 GN=APA386B_1860 PE=4 SV=1	APA386B_1860	1.82268	1.7745e-05	Up
fig_HN.2073	DUF1849 family protein OS=Acetobacter pasteurianus OX=438 GN=SRCM100623_00718 PE=4 SV=1	SRCM100623_00718	1.64607	0.0021799	Up
fig_HN.2081	Methylisocitrate lyase OS=Acetobacter pasteurianus OX=438 GN=prpB PE=3 SV=1	prpB	1.60721	1.38787e-05	Up
fig_HN.2090	Transmembrane protein PGPGW OS=Acetobacter pasteurianus NBRC 3278 OX=1226660 GN=NBRC3278_0328 PE=4 SV=1	NBRC3278_0328	0.547966	0.0345517	Down
fig_HN.2092	Uncharacterized protein	--	2.16759	9.99896e-06	Up
fig_HN.2111	Nucleoside triphosphate pyrophosphohydrolase OS=Acetobacter pasteurianus OX=438 GN=mazG PE=4 SV=1	mazG	1.53577	0.00162381	Up
fig_HN.2114	Hedgehog/Intein (Hint) domain-containing protein OS=Acetobacter pasteurianus OX=438 GN=FCN51_06380 PE=4 SV=1	FCN51_06380	18.0793	1.10988e-07	Up
fig_HN.2116	HlyD family efflux transporter periplasmic adaptor subunit OS=Acetobacter pasteurianus OX=438 GN=FCN51_06390 PE=4 SV=1	FCN51_06390	5.94593	4.85842e-05	Up
fig_HN.2117	Peptidase domain-containing ABC transporter OS=Acetobacter pasteurianus OX=438 GN=FCN51_06395 PE=4 SV=1	FCN51_06395	8.30703	0.00625739	Up
fig_HN.2118	Bacteriocin/lantibiotic exporter permease OS=Acetobacter pasteurianus 386B OX=1266844 GN=APA386B_1811 PE=4 SV=1	APA386B_1811	5.59796	0.00108572	Up
fig_HN.2119	Oxidoreductase OS=Acetobacter pasteurianus OX=438 GN=FCN51_06400 PE=4 SV=1	FCN51_06400	1.58102	0.000568225	Up
fig_HN.2122	Histidine-type phosphatase OS=Acetobacter pasteurianus OX=438 GN=FCN51_06410 PE=4 SV=1	FCN51_06410	1.79064	0.00835994	Up
fig_HN.2137	Uncharacterized protein	--	2.2278	0.00116234	Up
fig_HN.2143	Apolipoprotein N-acyltransferase OS=Acetobacter pasteurianus OX=438 GN=lnt PE=3 SV=1	lnt	0.607866	0.00124917	Down
fig_HN.2144	Transcriptional regulator OS=Acetobacter pasteurianus NBRC 3278 OX=1226660 GN=NBRC3278_0279 PE=4 SV=1	NBRC3278_0279	0.421419	0.01126	Down
fig_HN.2159	Chaperone protein DnaK OS=Acetobacter pasteurianus (strain NBRC 105184 / IFO 3283-01) OX=634452 GN=dnaK PE=2 SV=1	dnaK	1.66954	1.60267e-06	Up
fig_HN.2161	Protein GrpE OS=Acetobacter pasteurianus 386B OX=1266844 GN=grpE PE=3 SV=1	grpE	1.70071	0.000201363	Up
fig_HN.2170	DUF3465 domain-containing protein OS=Acetobacter pasteurianus OX=438 GN=FCN51_06615 PE=4 SV=1	FCN51_06615	2.19423	0.000207169	Up
fig_HN.2180	Alcohol dehydrogenase small subunit OS=Acetobacter pasteurianus NBRC 3188 OX=1226663 GN=NBRC3188_0193 PE=4 SV=1	NBRC3188_0193	0.321444	5.89723e-05	Down
fig_HN.2190	Dihydroorotate dehydrogenase (quinone) OS=Acetobacter pasteurianus OX=438 GN=FCN51_06720 PE=3 SV=1	FCN51_06720	1.50138	0.00725062	Up
fig_HN.2197	Transporter OS=Acetobacter pasteurianus (strain NBRC 105184 / IFO 3283-01) OX=634452 GN=APA01_02470 PE=4 SV=1	APA01_02470	0.416128	0.000828299	Down
fig_HN.2208	Oxidoreductase OS=Acetobacter pasteurianus NBRC 3278 OX=1226660 GN=NBRC3278_0225 PE=4 SV=1	NBRC3278_0225	2.53758	4.57979e-07	Up
fig_HN.2209	Oxidoreductase OS=Acetobacter pasteurianus NBRC 3188 OX=1226663 GN=NBRC3188_0169 PE=4 SV=1	NBRC3188_0169	2.1805	2.15445e-05	Up
fig_HN.2210	NUDIX domain-containing protein OS=Acetobacter pasteurianus OX=438 GN=FCN51_06795 PE=4 SV=1	FCN51_06795	1.52425	0.000119225	Up
fig_HN.2213	Trehalose-6-phosphate synthase OS=Acetobacter pasteurianus OX=438 GN=FCN51_06810 PE=3 SV=1	FCN51_06810	2.10746	8.03623e-08	Up
fig_HN.2214	Trehalose 6-phosphate phosphatase OS=Acetobacter pasteurianus 386B OX=1266844 GN=otsB PE=3 SV=1	otsB	1.92452	5.73165e-06	Up
fig_HN.2219	NADH:ubiquinone oxidoreductase subunit NDUFA12 OS=Acetobacter pasteurianus OX=438 GN=FCN51_06835 PE=4 SV=1	FCN51_06835	2.24205	0.00573768	Up
fig_HN.2221	Vitamin B12-dependent ribonucleotide reductase OS=Acetobacter pasteurianus OX=438 GN=FCN51_06840 PE=4 SV=1	FCN51_06840	0.529086	3.78609e-05	Down
fig_HN.2222	Translation initiation inhibitor YjgF OS=Acetobacter pasteurianus (strain NBRC 105184 / IFO 3283-01) OX=634452 GN=yjgF PE=4 SV=1	yjgF	1.7322	0.000573317	Up
fig_HN.2229	Uncharacterized protein	--	1.5165	9.01181e-05	Up
fig_HN.2240	Dioxygenase OS=Acetobacter pasteurianus OX=438 GN=FCN51_06935 PE=3 SV=1	FCN51_06935	1.76288	0.0274051	Up
fig_HN.2242	Alkyl hydroperoxide reductase AhpD OS=Acetobacter pasteurianus 386B OX=1266844 GN=ahpD PE=3 SV=1	ahpD	1.58355	7.77997e-06	Up
fig_HN.2244	Thioredoxin peroxidase OS=Acetobacter pasteurianus 386B OX=1266844 GN=ahpC PE=4 SV=1	ahpC	1.78895	3.1096e-05	Up
fig_HN.2246	Large ribosomal subunit protein bL36 OS=Acetobacter pasteurianus 386B OX=1266844 GN=rpmJ PE=3 SV=1	rpmJ	2.01919	0.00545822	Up
fig_HN.2247	TPR repeat-containing protein OS=Acetobacter pasteurianus OX=438 GN=SRCM100623_00838 PE=4 SV=1	SRCM100623_00838	1.70359	0.00183432	Up
fig_HN.2290	Hedgehog/Intein (Hint) domain-containing protein OS=Acetobacter pasteurianus OX=438 GN=FCN51_07200 PE=4 SV=1	FCN51_07200	0.625229	0.00278697	Down
fig_HN.2291	Ferrichrome receptor FcuA OS=Acetobacter pasteurianus OX=438 GN=FCN51_07205 PE=3 SV=1	FCN51_07205	0.421857	0.00283216	Down
fig_HN.2292	Ferrichrome receptor FcuA OS=Acetobacter pasteurianus OX=438 GN=FCN51_07205 PE=3 SV=1	FCN51_07205	0.304325	0.00104901	Down
fig_HN.2298	Efflux pump membrane transporter OS=Acetobacter pasteurianus OX=438 GN=FCN51_07225 PE=3 SV=1	FCN51_07225	0.659941	0.000131828	Down
fig_HN.2305	Sulfate ABC transporter substrate-binding protein OS=Acetobacter pasteurianus OX=438 GN=FCN51_07255 PE=3 SV=1	FCN51_07255	0.474099	3.66417e-06	Down
fig_HN.2309	Sulfate ABC transporter permease OS=Acetobacter pasteurianus OX=438 GN=FCN51_07275 PE=4 SV=1	FCN51_07275	0.610144	0.0201664	Down
fig_HN.2313	Polymer-forming cytoskeletal protein OS=Acetobacter pasteurianus OX=438 GN=FCN51_07295 PE=4 SV=1	FCN51_07295	1.51754	7.38875e-05	Up
fig_HN.2327	Malate dehydrogenase OS=Acetobacter pasteurianus (strain NBRC 105184 / IFO 3283-01) OX=634452 GN=APA01_01110 PE=3 SV=1	APA01_01110	1.53533	1.06915e-05	Up
fig_HN.2338	Polysaccharide biosynthesis protein OS=Acetobacter pasteurianus OX=438 GN=FCN51_07420 PE=3 SV=1	FCN51_07420	0.456645	3.65472e-05	Down
fig_HN.2350	SecY stabilizing membrane protein OS=Acetobacter pasteurianus 386B OX=1266844 GN=APA386B_1577 PE=3 SV=1	APA386B_1577	0.452954	0.0179166	Down
fig_HN.2352	Alcohol dehydrogenase large subunit OS=Acetobacter pasteurianus OX=438 GN=adhA PE=3 SV=1	adhA	1.85136	5.5561e-06	Up
fig_HN.2353	Alcohol dehydrogenase OS=Acetobacter pasteurianus OX=438 PE=3 SV=1	--	1.83444	2.2551e-05	Up
fig_HN.2354	Alcohol dehydrogenase cytochrome c subunit OS=Acetobacter pasteurianus (strain NBRC 105184 / IFO 3283-01) OX=634452 GN=APA01_00860 PE=4 SV=1	APA01_00860	2.26417	3.53244e-05	Up
fig_HN.2361	Bcr/CflA family efflux transporter OS=Acetobacter pasteurianus OX=438 GN=FCN51_07525 PE=3 SV=1	FCN51_07525	0.457888	0.00274782	Down
fig_HN.2364	Heme A synthase OS=Acetobacter pasteurianus 386B OX=1266844 GN=ctaA PE=3 SV=1	ctaA	0.645977	0.0264733	Down
fig_HN.2366	2-isopropylmalate synthase OS=Acetobacter pasteurianus OX=438 GN=leuA PE=3 SV=1	leuA	0.639379	4.74698e-06	Down
fig_HN.2368	Cell shape-determining protein MreC OS=Acetobacter pasteurianus OX=438 GN=mreC PE=3 SV=1	mreC	0.638878	0.00490959	Down
fig_HN.2369	Rod shape-determining protein MreD OS=Acetobacter pasteurianus 386B OX=1266844 GN=mreD PE=4 SV=1	mreD	0.404308	0.0168277	Down
fig_HN.2379	Penicillin-binding protein 1A OS=Acetobacter pasteurianus OX=438 GN=FCN51_07600 PE=3 SV=1	FCN51_07600	0.638569	0.000781709	Down
fig_HN.2380	Penicillin-binding protein 1A OS=Acetobacter pasteurianus 386B OX=1266844 GN=mrcA PE=3 SV=1	mrcA	0.559096	0.00632273	Down
fig_HN.2381	Heat-inducible transcription repressor HrcA OS=Acetobacter pasteurianus NBRC 3278 OX=1226660 GN=hrcA PE=3 SV=1	hrcA	0.554979	1.50426e-06	Down
fig_HN.2384	Gluconolactonase OS=Acetobacter pasteurianus subsp. pasteurianus LMG 1262 = NBRC 106471 OX=940265 GN=NBRC106471_0075 PE=4 SV=1	NBRC106471_0075	4.54117	2.07222e-06	Up
fig_HN.2392	Recombination protein RecR OS=Acetobacter pasteurianus 386B OX=1266844 GN=recR PE=3 SV=1	recR	0.642238	0.00578164	Down
fig_HN.2393	Nucleoid-associated protein APA386B_1536 OS=Acetobacter pasteurianus 386B OX=1266844 GN=APA386B_1536 PE=3 SV=1	APA386B_1536	2.31323	0.00152535	Up
fig_HN.2395	Secreted protein OS=Acetobacter pasteurianus OX=438 GN=FCN51_07680 PE=4 SV=1	FCN51_07680	0.648446	0.0346817	Down
fig_HN.2398	Glucans biosynthesis glucosyltransferase H OS=Acetobacter pasteurianus subsp. pasteurianus OX=481145 GN=mdoH PE=3 SV=1	mdoH	0.439023	3.39109e-05	Down
fig_HN.2400	Glucans biosynthesis glucosyltransferase H OS=Acetobacter pasteurianus OX=438 GN=mdoH PE=3 SV=1	mdoH	0.492106	0.00281672	Down
fig_HN.2403	Periplasmic glucan biosynthesis protein, MdoG OS=Acetobacter pasteurianus 386B OX=1266844 GN=mdoG PE=3 SV=1	mdoG	0.6261	0.00195449	Down
fig_HN.2404	Periplasmic glucan biosynthesis protein, MdoG OS=Acetobacter pasteurianus 386B OX=1266844 GN=mdoG PE=3 SV=1	mdoG	0.431887	6.23809e-05	Down
fig_HN.2415	Glyceraldehyde-3-phosphate dehydrogenase OS=Acetobacter pasteurianus OX=438 GN=gap PE=3 SV=1	gap	1.99197	7.53107e-07	Up
fig_HN.2416	Phosphoglycerate kinase OS=Acetobacter pasteurianus OX=438 GN=pgk PE=3 SV=1	pgk	2.5434	6.73435e-06	Up
fig_HN.2419	Succinate dehydrogenase iron-sulfur subunit OS=Acetobacter pasteurianus 386B OX=1266844 GN=sdhB PE=3 SV=1	sdhB	2.8946	1.83928e-05	Up
fig_HN.2420	Succinate dehydrogenase flavoprotein subunit OS=Acetobacter pasteurianus OX=438 GN=FCN51_07770 PE=3 SV=1	FCN51_07770	2.42663	6.29453e-08	Up
fig_HN.2422	Succinate dehydrogenase hydrophobic membrane anchor subunit OS=Acetobacter pasteurianus NBRC 3299 OX=1226665 GN=sdhD PE=4 SV=1	sdhD	2.48969	6.1811e-05	Up
fig_HN.2423	Succinate dehydrogenase cytochrome b556 subunit OS=Acetobacter pasteurianus 386B OX=1266844 GN=sdhC PE=3 SV=1	sdhC	2.68458	6.67349e-05	Up
fig_HN.2431	Succinate-semialdehyde dehydrogenase (NADP+) OS=Acetobacter pasteurianus 386B OX=1266844 GN=gabD PE=3 SV=1	gabD	1.56348	1.76209e-06	Up
fig_HN.2432	phosphoserine transaminase OS=Acetobacter pasteurianus OX=438 GN=serC PE=3 SV=1	serC	0.404942	3.1115e-07	Down
fig_HN.2439	Scaffold protein Nfu/NifU OS=Acetobacter pasteurianus 386B OX=1266844 GN=nifU PE=4 SV=1	nifU	1.55339	0.000680616	Up
fig_HN.2440	DUF2075 domain-containing protein OS=Acetobacter pasteurianus OX=438 GN=FCN51_07860 PE=4 SV=1	FCN51_07860	0.533007	0.00438032	Down
fig_HN.2450	Bcr/CflA family efflux transporter OS=Acetobacter pasteurianus OX=438 GN=FCN51_07900 PE=3 SV=1	FCN51_07900	0.602576	0.0124191	Down
fig_HN.2453	Nucleoside triphosphate pyrophosphatase OS=Acetobacter pasteurianus 386B OX=1266844 GN=maf PE=3 SV=1	maf	1.61981	0.000615158	Up
fig_HN.2455	HAD family phosphatase OS=Acetobacter pasteurianus OX=438 GN=FCN51_07930 PE=4 SV=1	FCN51_07930	1.58671	0.00601804	Up
fig_HN.2463	Methylated-DNA--protein-cysteine methyltransferase OS=Acetobacter pasteurianus OX=438 GN=FCN51_07970 PE=3 SV=1	FCN51_07970	1.65358	2.63353e-07	Up
fig_HN.2464	tRNA modification GTPase MnmE OS=Acetobacter pasteurianus OX=438 GN=mnmE PE=3 SV=1	mnmE	0.640209	0.000879663	Down
fig_HN.2465	tRNA uridine 5-carboxymethylaminomethyl modification enzyme MnmG OS=Acetobacter pasteurianus OX=438 GN=mnmG PE=3 SV=1	mnmG	0.351694	9.72508e-05	Down
fig_HN.2466	tRNA uridine 5-carboxymethylaminomethyl modification enzyme MnmG OS=Acetobacter pasteurianus 386B OX=1266844 GN=mnmG PE=3 SV=1	mnmG	0.602847	0.00108158	Down
fig_HN.2488	Outer membrane protein OS=Acetobacter pasteurianus OX=438 GN=FCN51_08075 PE=4 SV=1	FCN51_08075	1.57689	4.31746e-05	Up
fig_HN.2490	Glycosyltransferase OS=Acetobacter pasteurianus OX=438 GN=FCN51_08080 PE=4 SV=1	FCN51_08080	0.630611	0.000174791	Down
fig_HN.2500	J domain-containing protein OS=Acetobacter pasteurianus OX=438 GN=FCN51_08125 PE=4 SV=1	FCN51_08125	2.26433	3.37221e-05	Up
fig_HN.2507	Parvulin-like PPIase OS=Acetobacter pasteurianus OX=438 GN=FCN51_08155 PE=3 SV=1	FCN51_08155	2.00147	8.02898e-06	Up
fig_HN.2509	Probable transcriptional regulatory protein FCN51_08165 OS=Acetobacter pasteurianus OX=438 GN=FCN51_08165 PE=3 SV=1	FCN51_08165	1.97183	0.000128655	Up
fig_HN.2510	Crossover junction endodeoxyribonuclease RuvC OS=Acetobacter pasteurianus 386B OX=1266844 GN=ruvC PE=3 SV=1	ruvC	1.72783	0.000157781	Up
fig_HN.2514	Tol-Pal system protein TolQ OS=Acetobacter pasteurianus 386B OX=1266844 GN=tolQ PE=3 SV=1	tolQ	0.498289	4.88699e-05	Down
fig_HN.2522	Dihydropteroate synthase OS=Acetobacter pasteurianus OX=438 GN=folP PE=4 SV=1	folP	0.630537	0.0060282	Down
fig_HN.2524	Response regulator transcription factor OS=Acetobacter pasteurianus OX=438 GN=FCN51_08240 PE=4 SV=1	FCN51_08240	1.89674	1.82312e-05	Up
fig_HN.2525	tRNA threonylcarbamoyladenosine biosynthesis protein TsaE OS=Acetobacter pasteurianus OX=438 GN=tsaE PE=3 SV=1	tsaE	1.71005	0.00219741	Up
fig_HN.2530	Dihydrofolate synthase/folylpolyglutamate synthase OS=Acetobacter pasteurianus OX=438 GN=FCN51_08270 PE=3 SV=1	FCN51_08270	0.578464	0.000108436	Down
fig_HN.2531	Cysteine--tRNA ligase OS=Acetobacter pasteurianus OX=438 GN=cysS PE=3 SV=1	cysS	0.604827	4.29194e-05	Down
fig_HN.2532	tRNA/rRNA methyltransferase SpoU OS=Acetobacter pasteurianus 386B OX=1266844 GN=spoU PE=3 SV=1	spoU	0.482246	3.62384e-05	Down
fig_HN.2533	Ribosomal large subunit 23S rRNA methyltransferase SpoU OS=Acetobacter pasteurianus NBRC 3299 OX=1226665 GN=spoU PE=3 SV=1	spoU	0.600824	0.0017775	Down
fig_HN.2535	Cysteine desulfurase OS=Acetobacter pasteurianus OX=438 GN=FCN51_08295 PE=4 SV=1	FCN51_08295	1.5448	0.000247653	Up
fig_HN.2538	tRNA-specific 2-thiouridylase MnmA OS=Acetobacter pasteurianus 386B OX=1266844 GN=trmU PE=3 SV=1	trmU	1.59207	0.000506171	Up
fig_HN.2545	dTDP-4-dehydrorhamnose reductase OS=Acetobacter pasteurianus OX=438 GN=rfbD PE=3 SV=1	rfbD	2.73956	1.30906e-06	Up
fig_HN.2556	RNA polymerase-binding transcription factor DksA OS=Acetobacter pasteurianus 386B OX=1266844 GN=dksA PE=3 SV=1	dksA	0.581395	0.00110936	Down
fig_HN.2568	Outer membrane protein, OmpW OS=Acetobacter pasteurianus 386B OX=1266844 GN=ompW PE=3 SV=1	ompW	0.600141	0.0134135	Down
fig_HN.2579	MarR family transcriptional regulator OS=Acetobacter pasteurianus 386B OX=1266844 GN=marR PE=4 SV=1	marR	1.67439	0.000734104	Up
fig_HN.2591	HlyD family secretion protein OS=Acetobacter pasteurianus OX=438 GN=FCN51_09290 PE=3 SV=1	FCN51_09290	0.617484	2.28574e-05	Down
fig_HN.2593	Quercetin 2,3-dioxygenase C-terminal cupin domain-containing protein OS=Acetobacter pasteurianus OX=438 GN=FCN51_09300 PE=4 SV=1	FCN51_09300	0.583765	0.000102389	Down
fig_HN.2597	MBL fold metallo-hydrolase OS=Acetobacter pasteurianus OX=438 GN=FCN51_09320 PE=4 SV=1	FCN51_09320	1.86537	9.61228e-06	Up
fig_HN.2605	Alpha/beta hydrolase OS=Acetobacter pasteurianus OX=438 GN=FCN51_09360 PE=4 SV=1	FCN51_09360	1.9301	0.000553576	Up
fig_HN.2607	Alpha-keto acid decarboxylase family protein OS=Acetobacter pasteurianus OX=438 GN=FCN51_09370 PE=3 SV=1	FCN51_09370	5.36917	5.58798e-08	Up
fig_HN.2610	Urease subunit gamma OS=Acetobacter pasteurianus NBRC 3299 OX=1226665 GN=ureA PE=3 SV=1	ureA	1.9322	0.00335956	Up
fig_HN.2611	Urease subunit beta OS=Acetobacter pasteurianus OX=438 GN=ureB PE=3 SV=1	ureB	3.01638	0.000859191	Up
fig_HN.2618	Two component response regulator LuxR OS=Acetobacter pasteurianus (strain NBRC 105184 / IFO 3283-01) OX=634452 GN=luxR PE=4 SV=1	luxR	1.90521	0.0122068	Up
fig_HN.2634	Sugar ABC transporter substrate-binding protein OS=Acetobacter pasteurianus OX=438 GN=FCN51_09500 PE=4 SV=1	FCN51_09500	2.60038	0.00195011	Up
fig_HN.2640	Hydrolase OS=Acetobacter pasteurianus (strain NBRC 105184 / IFO 3283-01) OX=634452 GN=APA01_23140 PE=4 SV=1	APA01_23140	1.60153	0.000304235	Up
fig_HN.2659	Purine nucleoside phosphorylase OS=Acetobacter pasteurianus OX=438 GN=pgeF PE=3 SV=1	pgeF	2.58034	7.67836e-06	Up
fig_HN.2661	Phosphatidylglycerol--prolipoprotein diacylglyceryl transferase OS=Acetobacter pasteurianus OX=438 GN=lgt PE=3 SV=1	lgt	0.465227	0.000156828	Down
fig_HN.2663	Antibiotic biosynthesis monooxygenase OS=Acetobacter pasteurianus 386B OX=1266844 GN=APA386B_1136 PE=4 SV=1	APA386B_1136	1.80691	0.000440987	Up
fig_HN.2664	L-lactate permease OS=Acetobacter pasteurianus (strain NBRC 105184 / IFO 3283-01) OX=634452 GN=APA01_22960 PE=3 SV=1	APA01_22960	0.571781	0.00488588	Down
fig_HN.2667	Sugar porter family MFS transporter OS=Acetobacter pasteurianus OX=438 GN=FCN51_09630 PE=3 SV=1	FCN51_09630	0.443208	0.00062318	Down
fig_HN.2671	DUF2272 domain-containing protein OS=Acetobacter pasteurianus 386B OX=1266844 GN=APA386B_1128 PE=4 SV=1	APA386B_1128	0.627894	0.00303542	Down
fig_HN.2672	DUF2272 domain-containing protein OS=Acetobacter pasteurianus 386B OX=1266844 GN=APA386B_1128 PE=4 SV=1	APA386B_1128	0.620386	8.76171e-05	Down
fig_HN.2688	Metal-binding protein OS=Acetobacter pasteurianus 386B OX=1266844 GN=APA386B_1113 PE=4 SV=1	APA386B_1113	2.29845	0.00062256	Up
fig_HN.2689	Cobalamin biosynthesis protein CobW OS=Acetobacter pasteurianus OX=438 GN=cobW PE=3 SV=1	cobW	1.7076	6.58516e-05	Up
fig_HN.2693	Phosphoglycerate mutase OS=Acetobacter pasteurianus subsp. pasteurianus LMG 1262 = NBRC 106471 OX=940265 GN=gpmA PE=4 SV=1	gpmA	1.71013	0.00637072	Up
fig_HN.2695	Cobyric acid synthase OS=Acetobacter pasteurianus 386B OX=1266844 GN=cobQ PE=3 SV=1	cobQ	3.02562	1.70903e-05	Up
fig_HN.2704	Cytochrome c OS=Acetobacter pasteurianus OX=438 GN=FCN51_09800 PE=4 SV=1	FCN51_09800	1.59849	0.000649805	Up
fig_HN.2706	Sorbitol dehydrogenase OS=Acetobacter pasteurianus OX=438 GN=FCN51_09810 PE=4 SV=1	FCN51_09810	1.51529	0.000250215	Up
fig_HN.2723	Outer membrane protein OS=Acetobacter pasteurianus 386B OX=1266844 GN=APA386B_1080 PE=4 SV=1	APA386B_1080	0.54334	2.84733e-05	Down
fig_HN.2751	Alpha/beta hydrolase OS=Acetobacter pasteurianus OX=438 GN=FCN51_09995 PE=4 SV=1	FCN51_09995	2.00635	0.00145346	Up
fig_HN.2759	nitric oxide dioxygenase OS=Acetobacter pasteurianus (strain NBRC 105184 / IFO 3283-01) OX=634452 GN=APA01_21890 PE=3 SV=1	APA01_21890	1.77573	0.00451979	Up
fig_HN.2760	Transcriptional regulator OS=Acetobacter pasteurianus 386B OX=1266844 GN=APA386B_1048 PE=4 SV=1	APA386B_1048	1.57529	0.00135908	Up
fig_HN.2762	DNA oxidative demethylase AlkB OS=Acetobacter pasteurianus OX=438 GN=alkB PE=4 SV=1	alkB	0.529671	0.00346622	Down
fig_HN.2764	Toxin-antitoxin systems (TAS) HicB OS=Acetobacter pasteurianus (strain NBRC 105184 / IFO 3283-01) OX=634452 GN=hicB PE=4 SV=1	hicB	0.661907	0.0392872	Down
fig_HN.2773	Glycosyl transferase OS=Acetobacter pasteurianus 386B OX=1266844 GN=APA386B_1035 PE=4 SV=1	APA386B_1035	0.598845	0.0164615	Down
fig_HN.2777	N-(5'-phosphoribosyl)anthranilate isomerase OS=Acetobacter pasteurianus OX=438 GN=trpF PE=3 SV=1	trpF	0.315294	0.0119089	Down
fig_HN.2790	4-oxalocrotonate tautomerase OS=Acetobacter pasteurianus 386B OX=1266844 GN=yrdN PE=4 SV=1	yrdN	2.56093	3.088e-06	Up
fig_HN.2792	Glucose dehydrogenase, methanol dehydrogenase subunit 1 OS=Acetobacter pasteurianus (strain NBRC 105184 / IFO 3283-01) OX=634452 GN=APA01_21550 PE=3 SV=1	APA01_21550	1.77928	2.52934e-05	Up
fig_HN.2795	Bacteriocin OS=Acetobacter pasteurianus OX=438 GN=FCN51_10195 PE=3 SV=1	FCN51_10195	4.36051	4.24953e-08	Up
fig_HN.2796	Dyp-type peroxidase OS=Acetobacter pasteurianus OX=438 GN=FCN51_10200 PE=4 SV=1	FCN51_10200	3.29477	1.13851e-06	Up
fig_HN.2797	Cytochrome ubiquinol oxidase subunit I OS=Acetobacter pasteurianus OX=438 GN=FCN51_10205 PE=3 SV=1	FCN51_10205	6.46323	0.000128832	Up
fig_HN.2803	SCO family protein OS=Acetobacter pasteurianus OX=438 GN=FCN51_10230 PE=3 SV=1	FCN51_10230	2.14397	6.33982e-05	Up
fig_HN.2811	RNA polymerase sigma factor RpoH OS=Acetobacter pasteurianus OX=438 GN=rpoH PE=3 SV=1	rpoH	1.75834	0.00020333	Up
fig_HN.2813	Fructose-1,6-bisphosphatase OS=Acetobacter pasteurianus OX=438 GN=glpX PE=3 SV=1	glpX	1.69098	9.80677e-06	Up
fig_HN.2820	Ferritin-like domain-containing protein OS=Acetobacter pasteurianus OX=438 GN=FCN51_10300 PE=4 SV=1	FCN51_10300	0.328284	5.08117e-07	Down
fig_HN.2824	Coenzyme PQQ synthesis protein B OS=Acetobacter pasteurianus (strain NBRC 105184 / IFO 3283-01) OX=634452 GN=pqqB PE=3 SV=1	pqqB	1.88155	0.00163482	Up
fig_HN.2828	Glycosyl transferase OS=Acetobacter pasteurianus NBRC 3278 OX=1226660 GN=NBRC3278_1979 PE=4 SV=1	NBRC3278_1979	0.521233	0.020957	Down
fig_HN.2830	Iron-sulfur (Fe-S) cluster assembly protein HesB/YadR/YfhF OS=Acetobacter pasteurianus 386B OX=1266844 GN=hesB PE=3 SV=1	hesB	0.504995	0.00418008	Down
fig_HN.2842	Zinc finger CHCC-type domain-containing protein OS=Acetobacter pasteurianus (strain NBRC 105184 / IFO 3283-01) OX=634452 GN=APA01_21090 PE=4 SV=1	APA01_21090	3.51306	0.000234317	Up
fig_HN.2949	Biotin carboxyl carrier protein of acetyl-CoA carboxylase OS=Acetobacter pasteurianus OX=438 GN=FCN51_10970 PE=4 SV=1	FCN51_10970	2.01439	0.000621231	Up
fig_HN.2950	Oxidoreductase OS=Acetobacter pasteurianus (strain NBRC 105184 / IFO 3283-01) OX=634452 GN=APA01_20710 PE=3 SV=1	APA01_20710	1.59862	0.000377017	Up
fig_HN.2957	Energy transducer TonB OS=Acetobacter pasteurianus OX=438 GN=FCN51_11010 PE=3 SV=1	FCN51_11010	1.9486	0.0139354	Up
fig_HN.2967	15.0 kDa protein in dhaT-dhaS intergenic region OS=Acetobacter pasteurianus 386B OX=1266844 GN=APA386B_924 PE=4 SV=1	APA386B_924	0.378103	0.000766856	Down
fig_HN.2971	NADH dehydrogenase OS=Acetobacter pasteurianus 386B OX=1266844 GN=ndh PE=4 SV=1	ndh	2.85692	3.84786e-05	Up
fig_HN.2972	TetR family transcriptional regulator OS=Acetobacter pasteurianus 386B OX=1266844 GN=tetR PE=4 SV=1	tetR	2.09367	0.00865366	Up
fig_HN.2983	Quinone-dependent D-lactate dehydrogenase OS=Acetobacter pasteurianus 386B OX=1266844 GN=dld PE=3 SV=1	dld	1.50316	0.000325999	Up
fig_HN.2984	Quinone-dependent D-lactate dehydrogenase OS=Acetobacter pasteurianus subsp. pasteurianus OX=481145 GN=dld PE=3 SV=1	dld	3.64538	0.0236268	Up
fig_HN.2988	Uncharacterized protein	--	0.100722	0.0396487	Down
fig_HN.3002	Complex I NDUFA9 subunit family protein OS=Acetobacter pasteurianus OX=438 GN=FCN51_11195 PE=3 SV=1	FCN51_11195	2.88401	3.77267e-06	Up
fig_HN.3013	Homoserine kinase OS=Acetobacter pasteurianus 386B OX=1266844 GN=thrB PE=3 SV=1	thrB	0.631848	0.00322517	Down
fig_HN.3027	Two-component response regulator OS=Acetobacter pasteurianus 386B OX=1266844 GN=APA386B_872 PE=4 SV=1	APA386B_872	0.62943	0.000204448	Down
fig_HN.3044	DNA polymerase III subunit alpha OS=Acetobacter pasteurianus OX=438 GN=dnaE PE=4 SV=1	dnaE	0.659026	0.000445024	Down
fig_HN.3046	Probable branched-chain-amino-acid aminotransferase OS=Acetobacter pasteurianus OX=438 GN=FCN51_11380 PE=4 SV=1	FCN51_11380	0.610398	0.0013193	Down
fig_HN.3057	Delta-aminolevulinic acid dehydratase OS=Acetobacter pasteurianus 386B OX=1266844 GN=hemB PE=3 SV=1	hemB	1.50298	0.000245875	Up
fig_HN.3061	Serine hydroxymethyltransferase OS=Acetobacter pasteurianus 386B OX=1266844 GN=glyA PE=3 SV=1	glyA	0.631367	0.00436871	Down
fig_HN.3062	Peptidase M14 OS=Acetobacter pasteurianus OX=438 GN=FCN51_11440 PE=4 SV=1	FCN51_11440	1.50728	0.00132778	Up
fig_HN.3063	Succinylglutamate desuccinylase/aspartoacylase OS=Acetobacter pasteurianus NBRC 3278 OX=1226660 GN=aspA PE=4 SV=1	aspA	2.52371	0.000892716	Up
fig_HN.3068	Mitochondrial fission protein ELM1 OS=Acetobacter pasteurianus OX=438 GN=FCN51_11460 PE=4 SV=1	FCN51_11460	2.18009	2.95802e-05	Up
fig_HN.3083	Uncharacterized protein	--	4.46929	0.0340959	Up
fig_HN.3087	Signal peptide protein OS=Acetobacter pasteurianus NBRC 3278 OX=1226660 GN=NBRC3278_1775 PE=4 SV=1	NBRC3278_1775	0.325224	0.00258329	Down
fig_HN.3094	DNA repair protein RecN OS=Acetobacter pasteurianus OX=438 GN=recN PE=3 SV=1	recN	0.54704	0.000198725	Down
fig_HN.3097	UDP-3-O-acyl-N-acetylglucosamine deacetylase OS=Acetobacter pasteurianus OX=438 GN=lpxC PE=3 SV=1	lpxC	0.452787	2.39119e-05	Down
fig_HN.3104	UDP-N-acetylmuramate--L-alanine ligase OS=Acetobacter pasteurianus (strain NBRC 105184 / IFO 3283-01) OX=634452 GN=murC PE=3 SV=1	murC	0.544643	0.000935421	Down
fig_HN.3115	Inner membrane protein OS=Acetobacter pasteurianus NBRC 3278 OX=1226660 GN=NBRC3278_1753 PE=4 SV=1	NBRC3278_1753	2.21788	0.000372778	Up
fig_HN.3118	Alpha/beta hydrolase OS=Acetobacter pasteurianus OX=438 GN=FCN51_11675 PE=4 SV=1	FCN51_11675	1.78938	0.000465269	Up
fig_HN.3120	Glucose-6-phosphate 1-dehydrogenase OS=Acetobacter pasteurianus OX=438 GN=zwf PE=3 SV=1	zwf	0.66531	0.000162863	Down
fig_HN.3122	Uncharacterized protein	--	0.412511	2.79239e-05	Down
fig_HN.3140	Arylesterase OS=Acetobacter pasteurianus NBRC 3278 OX=1226660 GN=NBRC3278_1739 PE=4 SV=1	NBRC3278_1739	2.54513	4.97388e-06	Up
fig_HN.3142	Uncharacterized protein	--	1.53752	0.000116687	Up
fig_HN.3147	MotA/TolQ/ExbB proton channel domain-containing protein OS=Acetobacter pasteurianus subsp. pasteurianus LMG 1262 = NBRC 106471 OX=940265 GN=NBRC106471_1748 PE=4 SV=1	NBRC106471_1748	2.12039	0.00245387	Up
fig_HN.3149	Ubiquinol-cytochrome c reductase iron-sulfur subunit OS=Acetobacter pasteurianus 386B OX=1266844 GN=petA PE=3 SV=1	petA	0.537093	7.26449e-05	Down
fig_HN.3152	Cytochrome b OS=Acetobacter pasteurianus OX=438 GN=FCN51_11865 PE=3 SV=1	FCN51_11865	0.440961	0.000738843	Down
fig_HN.3154	Riboflavin biosynthesis protein RibD OS=Acetobacter pasteurianus OX=438 GN=ribD PE=3 SV=1	ribD	0.336479	9.52966e-05	Down
fig_HN.3160	Putative oxidoreductase OS=Acetobacter pasteurianus 386B OX=1266844 GN=APA386B_767 PE=4 SV=1	APA386B_767	2.17944	1.41376e-06	Up
fig_HN.3166	DNA repair exonuclease OS=Acetobacter pasteurianus OX=438 GN=FCN51_11930 PE=4 SV=1	FCN51_11930	2.13852	0.00131155	Up
fig_HN.3167	Rad50/SbcC-type AAA domain-containing protein OS=Acetobacter pasteurianus 386B OX=1266844 GN=APA386B_759 PE=4 SV=1	APA386B_759	1.67465	0.000312551	Up
fig_HN.3173	Protein ApaG OS=Acetobacter pasteurianus 386B OX=1266844 GN=apaG PE=3 SV=1	apaG	1.62513	3.06383e-05	Up
fig_HN.3177	Ring-hydroxylating dioxygenase ferredoxin subunit OS=Acetobacter pasteurianus NBRC 3188 OX=1226663 GN=NBRC3188_1807 PE=4 SV=1	NBRC3188_1807	0.616275	2.96544e-06	Down
fig_HN.3186	Signal peptide protein OS=Acetobacter pasteurianus OX=438 GN=FCN51_12015 PE=4 SV=1	FCN51_12015	0.493559	0.00238694	Down
fig_HN.3208	Uncharacterized protein	--	0.344588	0.00500561	Down
fig_HN.3210	Uracil phosphoribosyltransferase OS=Acetobacter pasteurianus OX=438 GN=upp PE=3 SV=1	upp	0.579157	0.00177497	Down
fig_HN.3213	Oxidoreductase OS=Acetobacter pasteurianus OX=438 GN=FCN51_12155 PE=4 SV=1	FCN51_12155	3.464	0.000298609	Up
fig_HN.3219	Glycosyltransferase family 2 protein OS=Acetobacter pasteurianus OX=438 GN=FCN51_12180 PE=4 SV=1	FCN51_12180	0.511667	9.75746e-05	Down
fig_HN.3221	Glycosyl transferase family 2 OS=Acetobacter pasteurianus 386B OX=1266844 GN=APA386B_686 PE=4 SV=1	APA386B_686	0.649661	0.00102399	Down
fig_HN.3228	RNA-binding protein Hfq OS=Acetobacter pasteurianus 386B OX=1266844 GN=hfq PE=3 SV=1	hfq	1.5244	1.19017e-05	Up
fig_HN.3230	NUDIX domain-containing protein OS=Acetobacter pasteurianus OX=438 GN=FCN51_12230 PE=4 SV=1	FCN51_12230	1.75568	4.55884e-06	Up
fig_HN.3233	Superoxide dismutase OS=Acetobacter pasteurianus 386B OX=1266844 GN=sodB PE=3 SV=1	sodB	2.27879	6.7105e-06	Up
fig_HN.3234	3-hydroxyisobutyrate dehydrogenase OS=Acetobacter pasteurianus NBRC 3188 OX=1226663 GN=NBRC3188_1605 PE=4 SV=1	NBRC3188_1605	1.75572	2.82399e-05	Up
fig_HN.3242	Glycosyltransferase OS=Acetobacter pasteurianus OX=438 GN=FCN51_12290 PE=4 SV=1	FCN51_12290	0.528312	0.00102258	Down
fig_HN.3252	Ribosomal RNA small subunit methyltransferase E OS=Acetobacter pasteurianus OX=438 GN=FCN51_12330 PE=3 SV=1	FCN51_12330	0.617957	0.00673141	Down
fig_HN.3256	Replication-associated recombination protein A OS=Acetobacter pasteurianus subsp. pasteurianus LMG 1262 = NBRC 106471 OX=940265 GN=NBRC106471_1580 PE=3 SV=1	NBRC106471_1580	0.650306	0.000752085	Down
fig_HN.3259	ATP synthase F1 mitochondrial assembly chaperone ATP12 OS=Acetobacter pasteurianus OX=438 GN=FCN51_12360 PE=3 SV=1	FCN51_12360	0.593219	0.00203484	Down
fig_HN.3261	Periplasmic heavy metal sensor OS=Acetobacter pasteurianus 386B OX=1266844 GN=APA386B_647 PE=4 SV=1	APA386B_647	1.55955	8.36961e-05	Up
fig_HN.3265	tRNA (guanine-N(1)-)-methyltransferase OS=Acetobacter pasteurianus 386B OX=1266844 GN=trmD PE=3 SV=1	trmD	0.614107	0.000205328	Down
fig_HN.3276	DUF177 domain-containing protein OS=Acetobacter pasteurianus OX=438 GN=FCN51_12445 PE=4 SV=1	FCN51_12445	0.63701	0.000113893	Down
fig_HN.3283	Probable lipid II flippase MurJ OS=Acetobacter pasteurianus OX=438 GN=murJ PE=3 SV=1	murJ	0.632821	0.00431334	Down
fig_HN.3285	Integration host factor subunit beta OS=Acetobacter pasteurianus 386B OX=1266844 GN=ihfB PE=3 SV=1	ihfB	1.79852	2.59612e-05	Up
fig_HN.3291	Glycosyltransferase family 2 protein OS=Acetobacter pasteurianus OX=438 GN=FCN51_12520 PE=3 SV=1	FCN51_12520	0.651554	0.00943204	Down
fig_HN.3304	Insulinase family protein OS=Acetobacter pasteurianus OX=438 GN=FCN51_12565 PE=3 SV=1	FCN51_12565	0.483022	8.54868e-05	Down
fig_HN.3310	Bifunctional uridylyltransferase/uridylyl-removing enzyme OS=Acetobacter pasteurianus OX=438 GN=glnD PE=3 SV=1	glnD	0.622896	0.00086152	Down
fig_HN.3315	Uncharacterized protein	--	1.82985	0.000322586	Up
fig_HN.3316	Large ribosomal subunit protein bL28 OS=Acetobacter pasteurianus 386B OX=1266844 GN=rpmB PE=3 SV=1	rpmB	1.55481	0.000268602	Up
fig_HN.3320	Phosphoenolpyruvate carboxylase OS=Acetobacter pasteurianus OX=438 GN=FCN51_12635 PE=4 SV=1	FCN51_12635	1.6207	5.01026e-05	Up
fig_HN.3327	SUF system NifU family Fe-S cluster assembly protein OS=Acetobacter pasteurianus OX=438 GN=FCN51_12670 PE=4 SV=1	FCN51_12670	2.07812	0.000227402	Up
fig_HN.3342	NADH-quinone oxidoreductase subunit B OS=Acetobacter pasteurianus 386B OX=1266844 GN=nuoB PE=3 SV=1	nuoB	2.71552	8.5993e-05	Up
fig_HN.3343	NADH-quinone oxidoreductase subunit B OS=Acetobacter pasteurianus 386B OX=1266844 GN=nuoB PE=3 SV=1	nuoB	2.37116	2.75223e-05	Up
fig_HN.3344	NADH-quinone oxidoreductase subunit C OS=Acetobacter pasteurianus (strain NBRC 105184 / IFO 3283-01) OX=634452 GN=nuoC PE=3 SV=1	nuoC	2.53614	1.29018e-05	Up
fig_HN.3345	NADH-quinone oxidoreductase subunit D OS=Acetobacter pasteurianus (strain NBRC 105184 / IFO 3283-01) OX=634452 GN=nuoD PE=3 SV=1	nuoD	2.07387	4.63123e-06	Up
fig_HN.3346	NAD(P)H-dependent oxidoreductase subunit E OS=Acetobacter pasteurianus OX=438 GN=FCN51_12765 PE=3 SV=1	FCN51_12765	2.37846	3.37546e-05	Up
fig_HN.3347	NADH-quinone oxidoreductase subunit F OS=Acetobacter pasteurianus OX=438 GN=nuoF PE=3 SV=1	nuoF	2.08923	2.7228e-05	Up
fig_HN.3348	NADH-quinone oxidoreductase OS=Acetobacter pasteurianus OX=438 GN=FCN51_12775 PE=3 SV=1	FCN51_12775	1.96084	4.986e-05	Up
fig_HN.3349	NADH-quinone oxidoreductase subunit H OS=Acetobacter pasteurianus OX=438 GN=nuoH PE=3 SV=1	nuoH	2.43266	0.00112521	Up
fig_HN.3350	NADH-quinone oxidoreductase subunit I OS=Acetobacter pasteurianus 386B OX=1266844 GN=nuoI PE=3 SV=1	nuoI	3.55669	0.000419602	Up
fig_HN.3354	NADH-quinone oxidoreductase subunit N OS=Acetobacter pasteurianus 386B OX=1266844 GN=nuoN PE=3 SV=1	nuoN	2.22104	0.00227189	Up
fig_HN.3355	biotin--[biotin carboxyl-carrier protein] ligase OS=Acetobacter pasteurianus OX=438 GN=FCN51_12810 PE=4 SV=1	FCN51_12810	1.71507	0.000336267	Up
fig_HN.3358	Proline--tRNA ligase OS=Acetobacter pasteurianus NBRC 3278 OX=1226660 GN=proS PE=3 SV=1	proS	0.527073	1.21056e-05	Down
fig_HN.3359	Putative lipoprotein-releasing system permease protein OS=Acetobacter pasteurianus subsp. pasteurianus LMG 1262 = NBRC 106471 OX=940265 GN=lolC PE=3 SV=1	lolC	0.598383	0.000819138	Down
fig_HN.3366	HAD family hydrolase OS=Acetobacter pasteurianus OX=438 GN=FCN51_12865 PE=4 SV=1	FCN51_12865	1.86538	0.0178596	Up
fig_HN.3368	Fatty acid hydroxylase OS=Acetobacter pasteurianus NBRC 3188 OX=1226663 GN=NBRC3188_1485 PE=4 SV=1	NBRC3188_1485	0.416634	0.000428573	Down
fig_HN.3369	YjgP/YjgQ family permease OS=Acetobacter pasteurianus OX=438 GN=FCN51_12880 PE=4 SV=1	FCN51_12880	0.581856	0.000474463	Down
fig_HN.3370	LptF/LptG family permease OS=Acetobacter pasteurianus OX=438 GN=FCN51_12885 PE=4 SV=1	FCN51_12885	0.624084	0.00906108	Down
fig_HN.3378	Sensor domain-containing protein OS=Acetobacter pasteurianus 386B OX=1266844 GN=APA386B_533 PE=4 SV=1	APA386B_533	0.651343	0.00401124	Down
fig_HN.3392	ABC transporter ATP-binding protein OS=Acetobacter pasteurianus OX=438 GN=FCN51_08570 PE=4 SV=1	FCN51_08570	0.492264	0.00101282	Down
fig_HN.3395	Aspartyl/glutamyl-tRNA(Asn/Gln) amidotransferase subunit C OS=Acetobacter pasteurianus 386B OX=1266844 GN=gatC PE=3 SV=1	gatC	1.68852	0.00108047	Up
fig_HN.3399	4-aminobutyrate--2-oxoglutarate transaminase OS=Acetobacter pasteurianus OX=438 GN=gabT PE=3 SV=1	gabT	0.593863	2.65583e-06	Down
fig_HN.3400	LysR family transcriptional regulator OS=Acetobacter pasteurianus OX=438 GN=FCN51_08610 PE=3 SV=1	FCN51_08610	0.650238	0.016812	Down
fig_HN.3410	Uncharacterized protein	--	0.493086	0.000565085	Down
fig_HN.3411	Phosphomethylpyrimidine synthase OS=Acetobacter pasteurianus OX=438 GN=thiC PE=3 SV=1	thiC	0.263573	8.26991e-05	Down
fig_HN.3414	Biotin carboxyl carrier protein of acetyl-CoA carboxylase OS=Acetobacter pasteurianus 386B OX=1266844 GN=accB PE=4 SV=1	accB	1.72821	8.32951e-05	Up
fig_HN.3419	Ornithine decarboxylase OS=Acetobacter pasteurianus NBRC 3188 OX=1226663 GN=speF PE=3 SV=1	speF	0.220286	2.77637e-06	Down
fig_HN.3420	YfdX family protein OS=Acetobacter pasteurianus (strain NBRC 105184 / IFO 3283-01) OX=634452 GN=APA01_25150 PE=4 SV=1	APA01_25150	1.90104	6.10382e-06	Up
fig_HN.3423	Aconitate hydratase OS=Acetobacter pasteurianus 386B OX=1266844 GN=acnA PE=3 SV=1	acnA	2.53035	1.66622e-06	Up
fig_HN.3424	Aconitate hydratase OS=Acetobacter pasteurianus 386B OX=1266844 GN=acnA PE=3 SV=1	acnA	2.80051	6.43656e-06	Up
fig_HN.3425	ABC transporter protein OS=Acetobacter pasteurianus 386B OX=1266844 GN=APA386B_1322 PE=3 SV=1	APA386B_1322	0.449322	0.000565114	Down
fig_HN.3426	Amino acid transport permease protein OS=Acetobacter pasteurianus 386B OX=1266844 GN=APA386B_1321 PE=3 SV=1	APA386B_1321	0.35328	4.0003e-05	Down
fig_HN.3441	Alanine racemase OS=Acetobacter pasteurianus OX=438 GN=alr PE=3 SV=1	alr	1.68821	0.000108535	Up
fig_HN.3446	Fumarate hydratase class I OS=Acetobacter pasteurianus NBRC 3188 OX=1226663 GN=fumA PE=3 SV=1	fumA	1.56958	1.27262e-05	Up
fig_HN.3447	Fumarate hydratase class I OS=Acetobacter pasteurianus subsp. pasteurianus LMG 1262 = NBRC 106471 OX=940265 GN=fumA PE=3 SV=1	fumA	1.55417	3.67813e-05	Up
fig_HN.3451	Phosphate starvation-inducible protein PsiF OS=Acetobacter pasteurianus NBRC 3278 OX=1226660 GN=NBRC3278_2297 PE=4 SV=1	NBRC3278_2297	2.09139	0.000851362	Up
fig_HN.3459	FUSC family protein OS=Acetobacter pasteurianus 386B OX=1266844 GN=APA386B_1295 PE=4 SV=1	APA386B_1295	0.634749	0.000459087	Down
fig_HN.3460	Quinone oxidoreductase OS=Acetobacter pasteurianus OX=438 GN=FCN51_08850 PE=4 SV=1	FCN51_08850	0.627635	0.000864076	Down
fig_HN.3465	Phosphate transport system permease protein OS=Acetobacter pasteurianus (strain NBRC 105184 / IFO 3283-01) OX=634452 GN=pstC PE=3 SV=1	pstC	0.509873	1.93995e-05	Down
fig_HN.3467	Phosphate transporter ATP-binding protein PstB OS=Acetobacter pasteurianus 386B OX=1266844 GN=pstB PE=4 SV=1	pstB	0.634175	1.78149e-05	Down
fig_HN.3468	Phosphate-specific transport system accessory protein PhoU OS=Acetobacter pasteurianus 386B OX=1266844 GN=phoU PE=3 SV=1	phoU	0.659749	0.000132004	Down
fig_HN.3474	Plant Late Embryo Abundant (LEA) related OS=Acetobacter pasteurianus NBRC 3299 OX=1226665 GN=NBRC3299_2326 PE=4 SV=1	NBRC3299_2326	2.15047	0.000289334	Up
fig_HN.3478	Lactoylglutathione lyase OS=Acetobacter pasteurianus OX=438 GN=FCN51_08925 PE=4 SV=1	FCN51_08925	2.1787	0.000265795	Up
fig_HN.3495	Amidophosphoribosyltransferase OS=Acetobacter pasteurianus 386B OX=1266844 GN=purF PE=3 SV=1	purF	0.650735	2.93893e-06	Down
fig_HN.3502	ABC transporter related OS=Acetobacter pasteurianus 386B OX=1266844 GN=APA386B_1255 PE=4 SV=1	APA386B_1255	0.606485	1.13448e-05	Down
fig_HN.3503	ABC transporter ATP-binding protein OS=Acetobacter pasteurianus NBRC 3188 OX=1226663 GN=NBRC3188_2333 PE=4 SV=1	NBRC3188_2333	0.646586	0.0018463	Down
fig_HN.3510	ABC-type transport auxiliary lipoprotein component domain-containing protein OS=Acetobacter pasteurianus 386B OX=1266844 GN=APA386B_1247 PE=4 SV=1	APA386B_1247	1.57645	0.00184843	Up
fig_HN.3511	Paraquat-inducible protein B OS=Acetobacter pasteurianus 386B OX=1266844 GN=pqiB PE=4 SV=1	pqiB	1.80232	0.000162722	Up
fig_HN.3521	DNA gyrase subunit A OS=Acetobacter pasteurianus OX=438 GN=gyrA PE=3 SV=1	gyrA	0.6567	1.7554e-06	Down
fig_HN.3523	Peptidyl-prolyl cis-trans isomerase OS=Acetobacter pasteurianus 386B OX=1266844 GN=ppi PE=3 SV=1	ppi	1.54726	0.0019425	Up
fig_HN.3527	S-adenosylmethionine decarboxylase proenzyme OS=Acetobacter pasteurianus 386B OX=1266844 GN=spe PE=3 SV=1	spe	0.559404	0.000914611	Down
fig_HN.3528	Polyamine aminopropyltransferase OS=Acetobacter pasteurianus 386B OX=1266844 GN=spe PE=3 SV=1	spe	0.388833	3.12543e-06	Down
fig_HN.3531	Glycine cleavage system H protein OS=Acetobacter pasteurianus 386B OX=1266844 GN=gcvH PE=3 SV=1	gcvH	1.6317	0.00105911	Up
fig_HN.3535	Endoribonuclease L-PSP OS=Acetobacter pasteurianus 386B OX=1266844 GN=APA386B_1222 PE=4 SV=1	APA386B_1222	2.04202	1.10248e-05	Up
fig_HN.3538	Host attachment protein OS=Acetobacter pasteurianus OX=438 GN=BJI49_12840 PE=4 SV=1	BJI49_12840	1.69099	3.76558e-06	Up
fig_HN.3540	DUF192 domain-containing protein OS=Acetobacter pasteurianus NBRC 3278 OX=1226660 GN=NBRC3278_2225 PE=4 SV=1	NBRC3278_2225	1.92393	5.34555e-05	Up
fig_HN.3542	NAD-dependent epimerase/dehydratase OS=Acetobacter pasteurianus 386B OX=1266844 GN=APA386B_1216 PE=3 SV=1	APA386B_1216	0.4803	0.00269789	Down
fig_HN.3565	Arylesterase OS=Acetobacter pasteurianus subsp. pasteurianus LMG 1262 = NBRC 106471 OX=940265 GN=aes PE=4 SV=1	aes	1.78338	1.25882e-06	Up
fig_HN.3580	Rap1a immunity protein domain-containing protein OS=Acetobacter pasteurianus NBRC 3188 OX=1226663 GN=NBRC3188_1087 PE=4 SV=1	NBRC3188_1087	0.510122	0.0369291	Down
fig_HN.3589	Lipoprotein OS=Acetobacter pasteurianus OX=438 GN=FCN51_13760 PE=4 SV=1	FCN51_13760	0.495145	0.0213612	Down

## Sheet: P6-E vs P0-E
Protein accession	Protein description	Gene name	P6-E/P0-E Fold change	P6-E/P0-E P value	Regulated Type
fig_HN.19	Outer membrane protein OS=Acetobacter pasteurianus 386B OX=1266844 GN=APA386B_2004 PE=4 SV=1	APA386B_2004	0.60921	0.0087843	Down
fig_HN.47	DUF1028 domain-containing protein OS=Acetobacter pasteurianus (strain NBRC 105184 / IFO 3283-01) OX=634452 GN=APA01_42020 PE=4 SV=1	APA01_42020	1.52373	0.00907175	Up
fig_HN.48	Flavin-containing monooxygenase OS=Acetobacter pasteurianus (strain NBRC 105184 / IFO 3283-01) OX=634452 GN=APA01_42010 PE=4 SV=1	APA01_42010	1.62959	0.00212951	Up
fig_HN.49	Aldehyde dehydrogenase OS=Acetobacter pasteurianus OX=438 GN=FCN51_13690 PE=3 SV=1	FCN51_13690	0.649158	0.0223975	Down
fig_HN.55	Acetylornithine deacetylase ArgE OS=Acetobacter pasteurianus (strain NBRC 105184 / IFO 3283-01) OX=634452 GN=argE PE=3 SV=1	argE	0.628291	0.00944681	Down
fig_HN.69	Cytochrome bd ubiquinol oxidase subunit OS=Acetobacter pasteurianus subsp. pasteurianus OX=481145 GN=S1001342_02708 PE=3 SV=1	S1001342_02708	0.543161	0.000123098	Down
fig_HN.79	UDP-N-acetylglucosamine kinase OS=Acetobacter pasteurianus NBRC 3188 OX=1226663 GN=NBRC3188_3220 PE=4 SV=1	NBRC3188_3220	1.78114	0.0189086	Up
fig_HN.83	Histone-like bacterial DNA-binding protein HU OS=Acetobacter pasteurianus (strain NBRC 105184 / IFO 3283-01) OX=634452 GN=hu PE=3 SV=1	hu	2.3451	2.0229e-05	Up
fig_HN.85	Nucleotidyltransferase domain-containing protein OS=Acetobacter pasteurianus OX=438 GN=FCN51_14375 PE=4 SV=1	FCN51_14375	1.62802	0.000105862	Up
fig_HN.87	Winged helix-turn-helix domain-containing protein OS=Acetobacter pasteurianus OX=438 GN=FCN51_14365 PE=4 SV=1	FCN51_14365	2.26271	0.000150852	Up
fig_HN.89	Transposase OS=Acetobacter pasteurianus (strain NBRC 105184 / IFO 3283-01) OX=634452 GN=APA01_40450 PE=4 SV=1	APA01_40450	1.61356	0.00814869	Up
fig_HN.94	nitric oxide dioxygenase OS=Acetobacter pasteurianus NBRC 3278 OX=1226660 GN=NBRC3278_2749 PE=3 SV=1	NBRC3278_2749	1.88578	2.59222e-05	Up
fig_HN.95	Rrf2 family transcriptional regulator OS=Acetobacter pasteurianus OX=438 GN=BJI49_13695 PE=4 SV=1	BJI49_13695	1.5964	0.000213448	Up
fig_HN.99	TonB periplasmic protein OS=Acetobacter pasteurianus subsp. pasteurianus LMG 1262 = NBRC 106471 OX=940265 GN=NBRC106471_2666 PE=3 SV=1	NBRC106471_2666	1.54795	0.0338584	Up
fig_HN.116	Alpha/beta hydrolase OS=Acetobacter pasteurianus OX=438 GN=FCN51_14220 PE=4 SV=1	FCN51_14220	2.96746	0.0350277	Up
fig_HN.119	GTP cyclohydrolase II OS=Acetobacter pasteurianus NBRC 3278 OX=1226660 GN=NBRC3278_2930 PE=4 SV=1	NBRC3278_2930	21.472	0.000855794	Up
fig_HN.120	Nit6803 family nitriliase OS=Acetobacter pasteurianus OX=438 GN=FCN51_14205 PE=3 SV=1	FCN51_14205	14.6938	3.17058e-06	Up
fig_HN.121	Iron-molybdenum cofactorbiosynthesis nitrogenase NifB OS=Acetobacter pasteurianus (strain NBRC 105184 / IFO 3283-01) OX=634452 GN=nifB PE=4 SV=1	nifB	4.80502	0.000123537	Up
fig_HN.125	Flavin-containing monooxygenase OS=Acetobacter pasteurianus (strain NBRC 105184 / IFO 3283-01) OX=634452 GN=APA01_41610 PE=4 SV=1	APA01_41610	10.1203	6.41493e-07	Up
fig_HN.134	Bifunctional antitoxin/transcriptional repressor RelB OS=Acetobacter pasteurianus NBRC 3299 OX=1226665 GN=NBRC3299_2800 PE=3 SV=1	NBRC3299_2800	1.74729	0.00290882	Up
fig_HN.156	Arsenical pump membrane protein OS=Acetobacter pasteurianus (strain NBRC 105184 / IFO 3283-01) OX=634452 GN=APA01_42350 PE=3 SV=1	APA01_42350	1.9744	0.00791268	Up
fig_HN.157	Arsenate reductase OS=Acetobacter pasteurianus (strain NBRC 105184 / IFO 3283-01) OX=634452 GN=APA01_42360 PE=3 SV=1	APA01_42360	1.83485	0.000241082	Up
fig_HN.321	DotA/TraY family protein OS=Acetobacter pasteurianus OX=438 GN=FCN51_01825 PE=4 SV=1	FCN51_01825	2.14511	0.00486054	Up
fig_HN.570	Lipoprotein OS=Acetobacter pasteurianus subsp. pasteurianus LMG 1262 = NBRC 106471 OX=940265 GN=NBRC106471_1456 PE=4 SV=1	NBRC106471_1456	0.520161	0.00157258	Down
fig_HN.572	Efflux RND transporter periplasmic adaptor subunit OS=Acetobacter pasteurianus OX=438 GN=FCN51_13110 PE=3 SV=1	FCN51_13110	1.52544	0.000104899	Up
fig_HN.588	DUF1349 domain-containing protein OS=Acetobacter pasteurianus OX=438 GN=FCN51_13185 PE=4 SV=1	FCN51_13185	0.553461	0.000126387	Down
fig_HN.599	Formyl-CoA:oxalate CoA-transferase OS=Acetobacter pasteurianus 386B OX=1266844 GN=frc PE=3 SV=1	frc	1.65292	6.35127e-07	Up
fig_HN.600	Oxalyl-CoA decarboxylase OS=Acetobacter pasteurianus OX=438 GN=FCN51_13240 PE=3 SV=1	FCN51_13240	2.57972	2.1455e-06	Up
fig_HN.601	CoA:oxalate CoA-transferase OS=Acetobacter pasteurianus OX=438 GN=FCN51_13245 PE=4 SV=1	FCN51_13245	2.22034	4.28094e-05	Up
fig_HN.602	DUF1275 domain-containing protein OS=Acetobacter pasteurianus OX=438 GN=FCN51_13250 PE=4 SV=1	FCN51_13250	2.19973	0.0180963	Up
fig_HN.608	Nuclear transport factor 2 family protein OS=Acetobacter pasteurianus OX=438 GN=FCN51_13275 PE=4 SV=1	FCN51_13275	1.65609	0.0126876	Up
fig_HN.609	NAD(P)-dependent alcohol dehydrogenase OS=Acetobacter pasteurianus OX=438 GN=FCN51_13280 PE=3 SV=1	FCN51_13280	1.91585	9.73314e-05	Up
fig_HN.610	TonB-dependent receptor plug OS=Acetobacter pasteurianus 386B OX=1266844 GN=APA386B_495 PE=3 SV=1	APA386B_495	0.541027	0.000948029	Down
fig_HN.621	Aspartate-alanine antiporter OS=Acetobacter pasteurianus OX=438 GN=aspT PE=3 SV=1	aspT	0.347218	1.26172e-06	Down
fig_HN.622	Aminotransferase OS=Acetobacter pasteurianus 386B OX=1266844 GN=APA386B_482 PE=3 SV=1	APA386B_482	0.634224	1.61109e-05	Down
fig_HN.624	Transporter OS=Acetobacter pasteurianus (strain NBRC 105184 / IFO 3283-01) OX=634452 GN=APA01_15470 PE=4 SV=1	APA01_15470	0.427286	0.000177089	Down
fig_HN.626	TonB-dependent receptor OS=Acetobacter pasteurianus OX=438 GN=FCN51_13355 PE=3 SV=1	FCN51_13355	0.540935	0.00221334	Down
fig_HN.647	PadR family transcriptional regulator OS=Acetobacter pasteurianus OX=438 GN=FCN51_13445 PE=4 SV=1	FCN51_13445	2.80241	1.36008e-05	Up
fig_HN.649	Siderophore-interacting protein OS=Acetobacter pasteurianus OX=438 GN=FCN51_13455 PE=4 SV=1	FCN51_13455	2.07052	0.000155737	Up
fig_HN.655	phospholipase C OS=Acetobacter pasteurianus OX=438 GN=FCN51_13485 PE=3 SV=1	FCN51_13485	0.609652	2.34716e-05	Down
fig_HN.662	ABC transporter permease OS=Acetobacter pasteurianus OX=438 GN=FCN51_13520 PE=3 SV=1	FCN51_13520	0.587495	0.0288858	Down
fig_HN.664	Peptide ABC transporter substrate-binding protein OS=Acetobacter pasteurianus subsp. pasteurianus LMG 1262 = NBRC 106471 OX=940265 GN=NBRC106471_1375 PE=3 SV=1	NBRC106471_1375	1.75007	0.000663015	Up
fig_HN.666	rRNA cytosine-C5-methylase OS=Acetobacter pasteurianus OX=438 GN=BJI49_10270 PE=3 SV=1	BJI49_10270	0.499789	3.09436e-06	Down
fig_HN.667	Na+/H+ antiporter OS=Acetobacter pasteurianus NBRC 3188 OX=1226663 GN=cvrA PE=4 SV=1	cvrA	0.656667	0.00783098	Down
fig_HN.670	Two component response regulator OS=Acetobacter pasteurianus (strain NBRC 105184 / IFO 3283-01) OX=634452 GN=APA01_15040 PE=4 SV=1	APA01_15040	0.653845	0.00106086	Down
fig_HN.751	Tryptophan--tRNA ligase OS=Acetobacter pasteurianus 386B OX=1266844 GN=trpS PE=3 SV=1	trpS	0.640325	0.0008974	Down
fig_HN.755	Argininosuccinate synthase OS=Acetobacter pasteurianus 386B OX=1266844 GN=argG PE=3 SV=1	argG	0.647612	0.000233927	Down
fig_HN.756	Dual-specificity RNA methyltransferase RlmN OS=Acetobacter pasteurianus (strain NBRC 105184 / IFO 3283-01) OX=634452 GN=rlmN PE=3 SV=1	rlmN	0.525738	0.000106049	Down
fig_HN.757	Uncharacterized protein	--	1.759	0.0141375	Up
fig_HN.760	1-deoxy-D-xylulose-5-phosphate synthase OS=Acetobacter pasteurianus 386B OX=1266844 GN=dxs PE=3 SV=1	dxs	0.649232	0.00597648	Down
fig_HN.763	Two component response regulator OS=Acetobacter pasteurianus (strain NBRC 105184 / IFO 3283-01) OX=634452 GN=sirA PE=3 SV=1	sirA	0.665588	0.0026797	Down
fig_HN.764	Fructokinase OS=Acetobacter pasteurianus (strain NBRC 105184 / IFO 3283-01) OX=634452 GN=APA01_14900 PE=4 SV=1	APA01_14900	0.612963	0.000100656	Down
fig_HN.768	Exopolyphosphatase OS=Acetobacter pasteurianus NBRC 3188 OX=1226663 GN=ppx PE=4 SV=1	ppx	2.26935	0.000973488	Up
fig_HN.769	Formate dehydrogenase alpha subunit OS=Acetobacter pasteurianus (strain NBRC 105184 / IFO 3283-01) OX=634452 GN=APA01_14860 PE=3 SV=1	APA01_14860	0.33142	9.29479e-08	Down
fig_HN.770	Formate dehydrogenase subunit beta OS=Acetobacter pasteurianus NBRC 3278 OX=1226660 GN=fdhH PE=4 SV=1	fdhH	0.279564	7.2743e-06	Down
fig_HN.771	Formate dehydrogenase subunit gamma OS=Acetobacter pasteurianus NBRC 3188 OX=1226663 GN=fdhI PE=3 SV=1	fdhI	0.237136	0.000181224	Down
fig_HN.772	Formate dehydrogenase accessory protein OS=Acetobacter pasteurianus NBRC 3188 OX=1226663 GN=fdhE PE=4 SV=1	fdhE	0.280906	9.99384e-07	Down
fig_HN.773	Molybdopterin molybdenumtransferase OS=Acetobacter pasteurianus 386B OX=1266844 GN=moeA PE=3 SV=1	moeA	0.504597	0.00163242	Down
fig_HN.775	Molybdenum cofactor guanylyltransferase OS=Acetobacter pasteurianus NBRC 3278 OX=1226660 GN=mobA PE=3 SV=1	mobA	0.393026	0.000165004	Down
fig_HN.776	Sulfur carrier protein FdhD OS=Acetobacter pasteurianus 386B OX=1266844 GN=fdhD PE=3 SV=1	fdhD	0.269136	0.00621007	Down
fig_HN.784	Pyruvate ferredoxin/flavodoxin oxidoreductase OS=Acetobacter pasteurianus NBRC 3278 OX=1226660 GN=nifJ PE=3 SV=1	nifJ	1.61019	3.51125e-05	Up
fig_HN.786	Phosphate acetyltransferase OS=Acetobacter pasteurianus subsp. pasteurianus LMG 1262 = NBRC 106471 OX=940265 GN=pta PE=3 SV=1	pta	1.65121	0.000322977	Up
fig_HN.788	AsmA-like C-terminal domain-containing protein OS=Acetobacter pasteurianus subsp. pasteurianus LMG 1262 = NBRC 106471 OX=940265 GN=NBRC106471_1323 PE=4 SV=1	NBRC106471_1323	0.585114	0.000602846	Down
fig_HN.797	PQQ-dependent dehydrogenase 4 OS=Acetobacter pasteurianus NBRC 3278 OX=1226660 GN=NBRC3278_1350 PE=3 SV=1	NBRC3278_1350	0.316572	1.20729e-05	Down
fig_HN.799	Transcriptional regulator OS=Acetobacter pasteurianus NBRC 3278 OX=1226660 GN=NBRC3278_1348 PE=4 SV=1	NBRC3278_1348	0.605836	0.0185579	Down
fig_HN.805	Cobalamin(Vitamin B12) biosynthesis protein precorrin-8X OS=Acetobacter pasteurianus 386B OX=1266844 GN=cobH PE=3 SV=1	cobH	0.487094	5.40273e-05	Down
fig_HN.806	Precorrin-2 C20-methyltransferase OS=Acetobacter pasteurianus subsp. pasteurianus LMG 1262 = NBRC 106471 OX=940265 GN=cobI PE=3 SV=1	cobI	0.642083	0.00123725	Down
fig_HN.807	Precorrin-3B C17-methyltransferase OS=Acetobacter pasteurianus subsp. pasteurianus LMG 1262 = NBRC 106471 OX=940265 GN=cobJ PE=4 SV=1	cobJ	0.565166	2.3113e-05	Down
fig_HN.808	Precorrin-3B C17-methyltransferase OS=Acetobacter pasteurianus 386B OX=1266844 GN=cobJ PE=4 SV=1	cobJ	0.502824	0.000457359	Down
fig_HN.817	Glutaredoxin, GrxB family OS=Acetobacter pasteurianus OX=438 GN=BJI49_11300 PE=4 SV=1	BJI49_11300	0.595321	0.00112306	Down
fig_HN.819	Sodium:dicarboxylate symporter OS=Acetobacter pasteurianus 386B OX=1266844 GN=APA386B_304 PE=4 SV=1	APA386B_304	0.451026	0.000177594	Down
fig_HN.841	DUF4142 domain-containing protein OS=Acetobacter pasteurianus 386B OX=1266844 GN=APA386B_235 PE=4 SV=1	APA386B_235	0.551956	4.63535e-05	Down
fig_HN.849	Hemin ABC transporter hemin-binding protein OS=Acetobacter pasteurianus 386B OX=1266844 GN=hmuT PE=4 SV=1	hmuT	2.27801	0.00796397	Up
fig_HN.852	Antibiotic biosynthesis monooxygenase OS=Acetobacter pasteurianus OX=438 GN=BJI49_08865 PE=4 SV=1	BJI49_08865	2.00528	3.42913e-05	Up
fig_HN.855	Acyl-CoA dehydrogenase OS=Acetobacter pasteurianus NBRC 3188 OX=1226663 GN=acd PE=4 SV=1	acd	1.60091	2.66704e-05	Up
fig_HN.857	Putative DNA helicase OS=Acetobacter pasteurianus 386B OX=1266844 GN=APA386B_221 PE=4 SV=1	APA386B_221	2.37768	9.51667e-06	Up
fig_HN.879	Transcriptional regulator LysR OS=Acetobacter pasteurianus (strain NBRC 105184 / IFO 3283-01) OX=634452 GN=lysR PE=3 SV=1	lysR	1.8369	0.0103416	Up
fig_HN.908	YbaK/aminoacyl-tRNA synthetase-associated domain-containing protein OS=Acetobacter pasteurianus OX=438 GN=SRCM100623_02227 PE=4 SV=1	SRCM100623_02227	2.03103	7.80958e-05	Up
fig_HN.914	Lipopolysaccharide biogenesis periplasmic protein AsmA OS=Acetobacter pasteurianus NBRC 3188 OX=1226663 GN=asmA PE=4 SV=1	asmA	1.65191	0.000277765	Up
fig_HN.915	DUF2252 domain-containing protein OS=Acetobacter pasteurianus (strain NBRC 105184 / IFO 3283-01) OX=634452 GN=APA01_13390 PE=4 SV=1	APA01_13390	2.12607	4.73666e-06	Up
fig_HN.928	TonB-dependent siderophore receptor OS=Acetobacter pasteurianus 386B OX=1266844 GN=fhuE PE=3 SV=1	fhuE	1.51162	0.0169077	Up
fig_HN.930	Phosphomethylpyrimidine kinase OS=Acetobacter pasteurianus 386B OX=1266844 GN=thiD PE=4 SV=1	thiD	5.61522	2.23212e-06	Up
fig_HN.931	Amidohydrolase OS=Acetobacter pasteurianus 386B OX=1266844 GN=APA386B_160 PE=4 SV=1	APA386B_160	1.66994	0.000259377	Up
fig_HN.933	Amidohydrolase OS=Acetobacter pasteurianus 386B OX=1266844 GN=APA386B_159 PE=4 SV=1	APA386B_159	2.64185	8.52691e-05	Up
fig_HN.938	Class I peptide chain release factor OS=Acetobacter pasteurianus 386B OX=1266844 GN=APA386B_155 PE=4 SV=1	APA386B_155	2.84326	0.00323291	Up
fig_HN.946	Transcriptional regulator, TetR family OS=Acetobacter pasteurianus 386B OX=1266844 GN=tetR PE=4 SV=1	tetR	0.584766	0.0307742	Down
fig_HN.957	Membrane fusion protein biotin-lipoyl like domain-containing protein OS=Acetobacter pasteurianus NBRC 3188 OX=1226663 GN=NBRC3188_1183 PE=4 SV=1	NBRC3188_1183	1.88673	0.00612912	Up
fig_HN.958	SelT/selW/selH selenoprotein OS=Acetobacter pasteurianus NBRC 3188 OX=1226663 GN=NBRC3188_1182 PE=4 SV=1	NBRC3188_1182	1.60173	0.0140202	Up
fig_HN.978	Oxalurate catabolism protein HpxZ OS=Acetobacter pasteurianus 386B OX=1266844 GN=APA386B_120 PE=4 SV=1	APA386B_120	1.67459	0.00541912	Up
fig_HN.991	Phenazine biosynthesis PhzC/PhzF protein OS=Acetobacter pasteurianus NBRC 3188 OX=1226663 GN=phzCF PE=3 SV=1	phzCF	1.8809	0.000270316	Up
fig_HN.992	2-dehydropantoate 2-reductase OS=Acetobacter pasteurianus NBRC 3188 OX=1226663 GN=apbA PE=3 SV=1	apbA	2.11092	0.00496685	Up
fig_HN.995	S-(hydroxymethyl)glutathione dehydrogenase OS=Acetobacter pasteurianus 386B OX=1266844 GN=adhC PE=3 SV=1	adhC	1.7968	5.79896e-06	Up
fig_HN.996	Trehalase OS=Acetobacter pasteurianus 386B OX=1266844 GN=treA PE=4 SV=1	treA	1.73076	3.2504e-05	Up
fig_HN.1000	RNA polymerase sigma factor OS=Acetobacter pasteurianus 386B OX=1266844 GN=rpoE PE=3 SV=1	rpoE	2.06103	0.00159024	Up
fig_HN.1010	DNA helicase OS=Acetobacter pasteurianus subsp. pasteurianus LMG 1262 = NBRC 106471 OX=940265 GN=recQ PE=3 SV=1	recQ	1.91246	0.0161668	Up
fig_HN.1019	Thiamine-monophosphate kinase OS=Acetobacter pasteurianus 386B OX=1266844 GN=thiL PE=3 SV=1	thiL	0.506038	0.0254776	Down
fig_HN.1023	Uncharacterized protein	--	4.9875	0.000195923	Up
fig_HN.1039	Phage protein OS=Acetobacter pasteurianus NBRC 3188 OX=1226663 GN=NBRC3188_1754 PE=4 SV=1	NBRC3188_1754	2.4983	0.000656849	Up
fig_HN.1061	Tip attachment protein J domain-containing protein OS=Acetobacter pasteurianus subsp. pasteurianus LMG 1262 = NBRC 106471 OX=940265 GN=NBRC106471_1876 PE=4 SV=1	NBRC106471_1876	0.651035	0.00944117	Down
fig_HN.1077	Protein-L-isoaspartate O-methyltransferase OS=Acetobacter pasteurianus NBRC 3278 OX=1226660 GN=NBRC3278_1182 PE=3 SV=1	NBRC3278_1182	2.08465	6.60671e-05	Up
fig_HN.1078	Type I secretion outer membrane protein, TolC OS=Acetobacter pasteurianus 386B OX=1266844 GN=tolC PE=3 SV=1	tolC	1.82578	0.000310117	Up
fig_HN.1082	Peptide methionine sulfoxide reductase MsrA OS=Acetobacter pasteurianus (strain NBRC 105184 / IFO 3283-01) OX=634452 GN=msrA PE=3 SV=1	msrA	2.17561	0.00639007	Up
fig_HN.1087	Anion transporter permease OS=Acetobacter pasteurianus NBRC 3188 OX=1226663 GN=NBRC3188_1121 PE=3 SV=1	NBRC3188_1121	0.612738	0.0145585	Down
fig_HN.1088	Deoxyuridine 5'-triphosphate nucleotidohydrolase OS=Acetobacter pasteurianus NBRC 3188 OX=1226663 GN=dut PE=3 SV=1	dut	1.67305	0.00264975	Up
fig_HN.1092	Small ribosomal subunit protein bS20 OS=Acetobacter pasteurianus 386B OX=1266844 GN=rpsT PE=3 SV=1	rpsT	2.54174	2.33554e-06	Up
fig_HN.1102	Protein-export membrane protein SecG OS=Acetobacter pasteurianus (strain NBRC 105184 / IFO 3283-01) OX=634452 GN=secG PE=3 SV=1	secG	0.595551	0.0100622	Down
fig_HN.1103	Triosephosphate isomerase OS=Acetobacter pasteurianus OX=438 GN=tpiA PE=3 SV=1	tpiA	1.94963	0.00028369	Up
fig_HN.1106	Anthranilate synthase component 1 OS=Acetobacter pasteurianus OX=438 GN=trpE PE=3 SV=1	trpE	0.592183	0.000390517	Down
fig_HN.1107	Aminodeoxychorismate/anthranilate synthase component II OS=Acetobacter pasteurianus OX=438 GN=FCN51_02195 PE=4 SV=1	FCN51_02195	0.494772	0.0349983	Down
fig_HN.1119	Dihydrolipoyllysine-residue succinyltransferase OS=Acetobacter pasteurianus subsp. pasteurianus OX=481145 GN=S1001342_00021 PE=4 SV=1	S1001342_00021	0.542386	0.000475028	Down
fig_HN.1120	CinA family protein OS=Acetobacter pasteurianus OX=438 GN=FCN51_02250 PE=4 SV=1	FCN51_02250	1.69705	0.0159559	Up
fig_HN.1121	Phosphatidylglycerophosphatase A OS=Acetobacter pasteurianus OX=438 GN=FCN51_02255 PE=4 SV=1	FCN51_02255	1.87812	0.0175831	Up
fig_HN.1126	Phosphoribosylformylglycinamidine synthase subunit PurS OS=Acetobacter pasteurianus 386B OX=1266844 GN=purS PE=3 SV=1	purS	1.68437	8.25819e-06	Up
fig_HN.1130	BolA family protein OS=Acetobacter pasteurianus 386B OX=1266844 GN=bolA PE=3 SV=1	bolA	2.2004	0.000528282	Up
fig_HN.1132	Uncharacterized protein	--	2.98506	0.0275927	Up
fig_HN.1135	Phospholipase D OS=Acetobacter pasteurianus OX=438 GN=cls PE=4 SV=1	cls	1.53021	0.000695294	Up
fig_HN.1143	Cytochrome c OS=Acetobacter pasteurianus subsp. pasteurianus LMG 1262 = NBRC 106471 OX=940265 GN=cycM PE=4 SV=1	cycM	1.99318	0.0012713	Up
fig_HN.1145	prephenate dehydratase OS=Acetobacter pasteurianus OX=438 GN=FCN51_02370 PE=4 SV=1	FCN51_02370	0.568829	0.000265209	Down
fig_HN.1147	SsrA-binding protein OS=Acetobacter pasteurianus 386B OX=1266844 GN=smpB PE=3 SV=1	smpB	2.10024	0.00389023	Up
fig_HN.1148	Cold-shock DNA-binding domain protein OS=Acetobacter pasteurianus subsp. pasteurianus LMG 1262 = NBRC 106471 OX=940265 GN=cspE PE=4 SV=1	cspE	1.51509	0.000601845	Up
fig_HN.1161	Acyl carrier protein OS=Acetobacter pasteurianus 386B OX=1266844 GN=acpP PE=3 SV=1	acpP	1.50696	0.000284899	Up
fig_HN.1165	Myo-inositol-1(Or 4)-monophosphatase OS=Acetobacter pasteurianus 386B OX=1266844 GN=suhB PE=4 SV=1	suhB	1.80656	1.42552e-05	Up
fig_HN.1177	Biotin synthase OS=Acetobacter pasteurianus 386B OX=1266844 GN=bioB PE=3 SV=1	bioB	0.646911	3.7282e-05	Down
fig_HN.1182	Osmotically inducible protein OsmC OS=Acetobacter pasteurianus 386B OX=1266844 GN=osmC PE=4 SV=1	osmC	3.18134	6.64256e-07	Up
fig_HN.1183	Chorismate synthase OS=Acetobacter pasteurianus 386B OX=1266844 GN=aroC PE=3 SV=1	aroC	0.572701	0.00311588	Down
fig_HN.1184	Enoyl-[acyl-carrier-protein] reductase [NADH] OS=Acetobacter pasteurianus 386B OX=1266844 GN=fabI PE=3 SV=1	fabI	0.580761	8.45675e-05	Down
fig_HN.1192	serine-type D-Ala-D-Ala carboxypeptidase OS=Acetobacter pasteurianus OX=438 GN=FCN51_02575 PE=3 SV=1	FCN51_02575	0.553754	7.20571e-06	Down
fig_HN.1194	Endolytic peptidoglycan transglycosylase RlpA OS=Acetobacter pasteurianus OX=438 GN=FCN51_02580 PE=4 SV=1	FCN51_02580	0.595265	0.000807797	Down
fig_HN.1195	Lytic murein transglycosylase OS=Acetobacter pasteurianus OX=438 GN=FCN51_02585 PE=4 SV=1	FCN51_02585	0.503346	0.00491102	Down
fig_HN.1197	ATP-grasp domain-containing protein OS=Acetobacter pasteurianus OX=438 GN=FCN51_02595 PE=4 SV=1	FCN51_02595	1.66796	0.00198906	Up
fig_HN.1202	Release factor glutamine methyltransferase OS=Acetobacter pasteurianus OX=438 GN=prmC PE=3 SV=1	prmC	0.422995	0.00796341	Down
fig_HN.1207	4-hydroxy-3-methylbut-2-en-1-yl diphosphate synthase (flavodoxin) OS=Acetobacter pasteurianus 386B OX=1266844 GN=ispG PE=3 SV=1	ispG	0.630877	6.88676e-05	Down
fig_HN.1209	2-nitropropane dioxygenase OS=Acetobacter pasteurianus OX=438 GN=FCN51_02655 PE=4 SV=1	FCN51_02655	0.66371	0.000388696	Down
fig_HN.1224	Stress response and cell division protein BolA OS=Acetobacter pasteurianus 386B OX=1266844 GN=bolA PE=3 SV=1	bolA	1.50446	0.000526128	Up
fig_HN.1225	Molecular chaperone DnaJ OS=Acetobacter pasteurianus NBRC 3299 OX=1226665 GN=dnaJ PE=4 SV=1	dnaJ	1.95048	0.0247308	Up
fig_HN.1239	DUF3429 domain-containing protein OS=Acetobacter pasteurianus 386B OX=1266844 GN=APA386B_2619 PE=4 SV=1	APA386B_2619	2.12975	0.000742075	Up
fig_HN.1242	Septum formation initiator OS=Acetobacter pasteurianus 386B OX=1266844 GN=maf PE=4 SV=1	maf	1.96104	0.00366386	Up
fig_HN.1255	UvrABC system protein C OS=Acetobacter pasteurianus 386B OX=1266844 GN=uvrC PE=3 SV=1	uvrC	1.53422	0.00570404	Up
fig_HN.1260	Outer membrane protein assembly factor OS=Acetobacter pasteurianus OX=438 GN=FCN51_02890 PE=4 SV=1	FCN51_02890	0.619887	0.00418023	Down
fig_HN.1270	Chromosome partition protein Smc OS=Acetobacter pasteurianus 386B OX=1266844 GN=smc PE=3 SV=1	smc	0.639604	4.4146e-05	Down
fig_HN.1271	Glycerophosphodiester phosphodiesterase OS=Acetobacter pasteurianus OX=438 GN=FCN51_02930 PE=4 SV=1	FCN51_02930	1.76016	1.94848e-06	Up
fig_HN.1272	Succinyl-CoA:acetate CoA transferase OS=Acetobacter pasteurianus NBRC 3188 OX=1226663 GN=aarC PE=3 SV=1	aarC	3.33741	3.95965e-07	Up
fig_HN.1274	Metallophosphoesterase OS=Acetobacter pasteurianus 386B OX=1266844 GN=APA386B_2587 PE=4 SV=1	APA386B_2587	0.559889	0.000302588	Down
fig_HN.1277	Citrate synthase OS=Acetobacter pasteurianus OX=438 GN=gltA PE=3 SV=1	gltA	2.77101	8.65765e-06	Up
fig_HN.1287	Protein translocase subunit SecD OS=Acetobacter pasteurianus (strain NBRC 105184 / IFO 3283-01) OX=634452 GN=secD PE=3 SV=1	secD	0.56368	6.79994e-06	Down
fig_HN.1288	Protein-export membrane protein SecF OS=Acetobacter pasteurianus NBRC 3188 OX=1226663 GN=secF PE=3 SV=1	secF	0.573142	0.000671094	Down
fig_HN.1289	Protein-export membrane protein SecF OS=Acetobacter pasteurianus NBRC 3188 OX=1226663 GN=secF PE=3 SV=1	secF	0.590757	9.73753e-05	Down
fig_HN.1291	Large-conductance mechanosensitive channel OS=Acetobacter pasteurianus 386B OX=1266844 GN=mscL PE=3 SV=1	mscL	0.391941	5.16194e-05	Down
fig_HN.1296	DUF465 domain-containing protein OS=Acetobacter pasteurianus OX=438 GN=BJI49_00460 PE=4 SV=1	BJI49_00460	2.78445	0.00013703	Up
fig_HN.1300	N5-carboxyaminoimidazole ribonucleotide synthase OS=Acetobacter pasteurianus OX=438 GN=purK PE=3 SV=1	purK	0.615351	0.00744194	Down
fig_HN.1302	DNA repair protein RadC OS=Acetobacter pasteurianus OX=438 GN=FCN51_03065 PE=4 SV=1	FCN51_03065	0.613861	0.000690897	Down
fig_HN.1305	Aminopeptidase P family protein OS=Acetobacter pasteurianus OX=438 GN=FCN51_03080 PE=3 SV=1	FCN51_03080	0.618426	0.0013427	Down
fig_HN.1306	Isocitrate dehydrogenase (NAD+) OS=Acetobacter pasteurianus 386B OX=1266844 GN=icd1 PE=4 SV=1	icd1	3.10972	3.97995e-08	Up
fig_HN.1320	Large ribosomal subunit protein bL20 OS=Acetobacter pasteurianus (strain NBRC 105184 / IFO 3283-01) OX=634452 GN=rplT PE=3 SV=1	rplT	1.50913	0.000234478	Up
fig_HN.1321	Large ribosomal subunit protein bL35 OS=Acetobacter pasteurianus 386B OX=1266844 GN=rpmI PE=3 SV=1	rpmI	3.27125	4.80959e-05	Up
fig_HN.1324	Aldehyde dehydrogenase small subunit OS=Acetobacter pasteurianus 386B OX=1266844 GN=APA386B_2543 PE=4 SV=1	APA386B_2543	1.84857	0.00303028	Up
fig_HN.1325	Xanthine dehydrogenase family protein molybdopterin-binding subunit OS=Acetobacter pasteurianus OX=438 GN=FCN51_03170 PE=4 SV=1	FCN51_03170	1.80898	1.30513e-06	Up
fig_HN.1330	histidine kinase OS=Acetobacter pasteurianus (strain NBRC 105184 / IFO 3283-01) OX=634452 GN=APA01_10210 PE=4 SV=1	APA01_10210	1.87951	0.0455989	Up
fig_HN.1331	histidine kinase OS=Acetobacter pasteurianus (strain NBRC 105184 / IFO 3283-01) OX=634452 GN=APA01_10210 PE=4 SV=1	APA01_10210	1.56916	9.72453e-05	Up
fig_HN.1332	Uncharacterized protein	--	0.657666	0.0069865	Down
fig_HN.1333	Zinc finger/thioredoxin putative domain-containing protein OS=Acetobacter pasteurianus OX=438 GN=FCN51_03205 PE=4 SV=1	FCN51_03205	0.511604	0.0193321	Down
fig_HN.1337	S-formylglutathione hydrolase OS=Acetobacter pasteurianus OX=438 GN=fghA PE=3 SV=1	fghA	1.90982	0.000219832	Up
fig_HN.1343	Ribosomal RNA small subunit methyltransferase I OS=Acetobacter pasteurianus OX=438 GN=rsmI PE=3 SV=1	rsmI	0.606986	0.00117003	Down
fig_HN.1344	NAD(P)/FAD-dependent oxidoreductase OS=Acetobacter pasteurianus OX=438 GN=FCN51_03255 PE=4 SV=1	FCN51_03255	0.660406	0.000865428	Down
fig_HN.1347	Probable septum site-determining protein MinC OS=Acetobacter pasteurianus OX=438 GN=minC PE=3 SV=1	minC	1.55401	0.000668371	Up
fig_HN.1351	ABC transporter ATP-binding protein OS=Acetobacter pasteurianus OX=438 GN=FCN51_03285 PE=4 SV=1	FCN51_03285	0.440656	0.000321863	Down
fig_HN.1353	Porin domain-containing protein OS=Acetobacter pasteurianus 386B OX=1266844 GN=APA386B_2516 PE=4 SV=1	APA386B_2516	2.22629	2.5282e-05	Up
fig_HN.1354	Porin domain-containing protein OS=Acetobacter pasteurianus 386B OX=1266844 GN=APA386B_2516 PE=4 SV=1	APA386B_2516	1.90123	0.000292535	Up
fig_HN.1355	Lipopolysaccharide export system permease protein LptF OS=Acetobacter pasteurianus 386B OX=1266844 GN=APA386B_2515 PE=4 SV=1	APA386B_2515	0.646157	0.000638572	Down
fig_HN.1356	LPS export ABC transporter permease LptG OS=Acetobacter pasteurianus 386B OX=1266844 GN=APA386B_2514 PE=4 SV=1	APA386B_2514	0.505058	0.000838946	Down
fig_HN.1362	Small ribosomal subunit protein bS18 OS=Acetobacter pasteurianus 386B OX=1266844 GN=rpsR PE=3 SV=1	rpsR	1.57382	0.00303881	Up
fig_HN.1368	Amidotransferase GatB/YqeY subunit OS=Acetobacter pasteurianus NBRC 3188 OX=1226663 GN=gatB PE=4 SV=1	gatB	1.7704	5.69662e-05	Up
fig_HN.1372	Carbamoyl-phosphate synthase large chain OS=Acetobacter pasteurianus OX=438 GN=carB PE=3 SV=1	carB	0.606774	7.78033e-06	Down
fig_HN.1377	Peptidase OS=Acetobacter pasteurianus OX=438 GN=FCN51_03385 PE=4 SV=1	FCN51_03385	1.62691	0.000372953	Up
fig_HN.1382	RNA pyrophosphohydrolase OS=Acetobacter pasteurianus OX=438 GN=rppH PE=3 SV=1	rppH	0.330359	0.0284636	Down
fig_HN.1385	HlyD family secretion protein OS=Acetobacter pasteurianus OX=438 GN=BJI49_00830 PE=3 SV=1	BJI49_00830	0.651162	0.000528642	Down
fig_HN.1390	MoxR family ATPase OS=Acetobacter pasteurianus OX=438 GN=FCN51_03430 PE=4 SV=1	FCN51_03430	1.5134	2.97169e-05	Up
fig_HN.1396	Ribonuclease HII OS=Acetobacter pasteurianus (strain NBRC 105184 / IFO 3283-01) OX=634452 GN=rnhB PE=3 SV=1	rnhB	1.99542	0.0118947	Up
fig_HN.1397	CsbD family protein OS=Acetobacter pasteurianus 386B OX=1266844 GN=APA386B_2477 PE=3 SV=1	APA386B_2477	1.95927	6.29037e-07	Up
fig_HN.1400	Acriflavin resistance protein OS=Acetobacter pasteurianus 386B OX=1266844 GN=mdtB PE=4 SV=1	mdtB	0.477342	0.000307777	Down
fig_HN.1401	Multidrug transport protein MdtC OS=Acetobacter pasteurianus 386B OX=1266844 GN=mdtC PE=4 SV=1	mdtC	0.599008	0.000194368	Down
fig_HN.1408	Large ribosomal subunit protein bL17 OS=Acetobacter pasteurianus 386B OX=1266844 GN=rplQ PE=3 SV=1	rplQ	1.74282	5.31719e-05	Up
fig_HN.1414	Large ribosomal subunit protein uL15 OS=Acetobacter pasteurianus 386B OX=1266844 GN=rplO PE=3 SV=1	rplO	1.76084	1.76306e-05	Up
fig_HN.1416	Small ribosomal subunit protein uS5 OS=Acetobacter pasteurianus 386B OX=1266844 GN=rpsE PE=3 SV=1	rpsE	2.2228	1.05107e-05	Up
fig_HN.1417	Large ribosomal subunit protein uL18 OS=Acetobacter pasteurianus 386B OX=1266844 GN=rplR PE=3 SV=1	rplR	2.21367	0.00107374	Up
fig_HN.1418	Large ribosomal subunit protein uL6 OS=Acetobacter pasteurianus 386B OX=1266844 GN=rplF PE=3 SV=1	rplF	1.58203	7.76505e-06	Up
fig_HN.1423	Large ribosomal subunit protein uL14 OS=Acetobacter pasteurianus 386B OX=1266844 GN=rplN PE=3 SV=1	rplN	1.69647	0.00488819	Up
fig_HN.1424	Small ribosomal subunit protein uS17 OS=Acetobacter pasteurianus 386B OX=1266844 GN=rpsQ PE=3 SV=1	rpsQ	1.53302	2.58357e-05	Up
fig_HN.1426	Large ribosomal subunit protein uL16 OS=Acetobacter pasteurianus 386B OX=1266844 GN=rplP PE=3 SV=1	rplP	2.13845	7.00852e-06	Up
fig_HN.1428	Large ribosomal subunit protein uL22 OS=Acetobacter pasteurianus OX=438 GN=rplV PE=3 SV=1	rplV	1.70005	6.42089e-05	Up
fig_HN.1430	Large ribosomal subunit protein uL2 OS=Acetobacter pasteurianus (strain NBRC 105184 / IFO 3283-01) OX=634452 GN=rplB PE=3 SV=1	rplB	3.34362	7.70239e-06	Up
fig_HN.1432	Large ribosomal subunit protein uL4 OS=Acetobacter pasteurianus 386B OX=1266844 GN=rplD PE=3 SV=1	rplD	1.76245	4.8565e-05	Up
fig_HN.1433	Large ribosomal subunit protein uL3 OS=Acetobacter pasteurianus 386B OX=1266844 GN=rplC PE=3 SV=1	rplC	1.50574	0.0208906	Up
fig_HN.1436	Small ribosomal subunit protein uS12 OS=Acetobacter pasteurianus 386B OX=1266844 GN=rpsL PE=3 SV=1	rpsL	2.57041	0.000385938	Up
fig_HN.1442	Large ribosomal subunit protein uL10 OS=Acetobacter pasteurianus 386B OX=1266844 GN=rplJ PE=3 SV=1	rplJ	1.61683	0.000152549	Up
fig_HN.1455	Thioredoxin peroxidase OS=Acetobacter pasteurianus NBRC 3188 OX=1226663 GN=bcp PE=4 SV=1	bcp	2.69949	6.59171e-06	Up
fig_HN.1457	AsmA-like C-terminal domain-containing protein OS=Acetobacter pasteurianus OX=438 GN=FCN51_03750 PE=4 SV=1	FCN51_03750	0.644866	0.00100344	Down
fig_HN.1458	Uncharacterized protein	--	4.18477	3.72355e-05	Up
fig_HN.1459	DUF4412 domain-containing protein OS=Acetobacter pasteurianus 386B OX=1266844 GN=APA386B_2413 PE=4 SV=1	APA386B_2413	1.72374	0.00251549	Up
fig_HN.1469	Beta-lactamase hydrolase-like protein phosphatase-like domain-containing protein OS=Acetobacter pasteurianus 386B OX=1266844 GN=APA386B_2405 PE=4 SV=1	APA386B_2405	1.76425	0.000827221	Up
fig_HN.1470	EVE domain-containing protein OS=Acetobacter pasteurianus OX=438 GN=FCN51_03795 PE=4 SV=1	FCN51_03795	1.99931	0.00016453	Up
fig_HN.1475	Cytochrome c-type biogenesis protein CcmF OS=Acetobacter pasteurianus NBRC 3299 OX=1226665 GN=ccmF PE=3 SV=1	ccmF	0.57132	0.00334763	Down
fig_HN.1484	ATP-sensitive potassium transporter OS=Acetobacter pasteurianus (strain NBRC 105184 / IFO 3283-01) OX=634452 GN=APA01_08880 PE=4 SV=1	APA01_08880	0.644234	0.00513669	Down
fig_HN.1492	Polyphosphate kinase OS=Acetobacter pasteurianus 386B OX=1266844 GN=ppk PE=3 SV=1	ppk	1.68085	8.07942e-09	Up
fig_HN.1506	Dephospho-CoA kinase OS=Acetobacter pasteurianus OX=438 GN=coaE PE=3 SV=1	coaE	1.6113	0.00405472	Up
fig_HN.1507	Shikimate dehydrogenase (NADP(+)) OS=Acetobacter pasteurianus OX=438 GN=aroE PE=3 SV=1	aroE	1.81802	1.2513e-07	Up
fig_HN.1509	Uncharacterized protein	--	1.79889	0.000201303	Up
fig_HN.1511	Argininosuccinate lyase OS=Acetobacter pasteurianus OX=438 GN=argH PE=3 SV=1	argH	0.634655	0.000676589	Down
fig_HN.1517	Trypsin-like serine protease OS=Acetobacter pasteurianus OX=438 GN=FCN51_03990 PE=4 SV=1	FCN51_03990	2.22975	0.00166792	Up
fig_HN.1518	Zinc-dependent alcohol dehydrogenase family protein OS=Acetobacter pasteurianus OX=438 GN=FCN51_03995 PE=4 SV=1	FCN51_03995	0.605407	0.000224726	Down
fig_HN.1524	Cupin domain-containing protein OS=Acetobacter pasteurianus OX=438 GN=FCN51_04040 PE=4 SV=1	FCN51_04040	1.55021	0.00673909	Up
fig_HN.1526	Aldehyde dehydrogenase OS=Acetobacter pasteurianus OX=438 GN=FCN51_04050 PE=3 SV=1	FCN51_04050	2.09695	0.000460687	Up
fig_HN.1527	Delta(1)-pyrroline-2-carboxylate reductase family protein OS=Acetobacter pasteurianus OX=438 GN=FCN51_04055 PE=4 SV=1	FCN51_04055	0.496093	0.00263716	Down
fig_HN.1531	DUF4232 domain-containing protein OS=Acetobacter pasteurianus OX=438 GN=FCN51_04075 PE=4 SV=1	FCN51_04075	2.37822	0.00115304	Up
fig_HN.1541	C-type cytochrome OS=Acetobacter pasteurianus OX=438 GN=FCN51_04110 PE=4 SV=1	FCN51_04110	0.640198	5.503e-05	Down
fig_HN.1544	Histidine phosphatase family protein OS=Acetobacter pasteurianus OX=438 GN=gpmB PE=4 SV=1	gpmB	2.14741	0.00176983	Up
fig_HN.1548	tRNA N6-adenosine threonylcarbamoyltransferase OS=Acetobacter pasteurianus 386B OX=1266844 GN=gcp PE=3 SV=1	gcp	0.655781	0.000595732	Down
fig_HN.1550	UPF0056 membrane protein OS=Acetobacter pasteurianus 386B OX=1266844 GN=marC PE=3 SV=1	marC	0.526981	0.0131588	Down
fig_HN.1557	Multifunctional fusion protein OS=Acetobacter pasteurianus (strain NBRC 105184 / IFO 3283-01) OX=634452 GN=aroK PE=3 SV=1	aroK	0.663523	7.96475e-06	Down
fig_HN.1564	NADH-quinone oxidoreductase subunit B OS=Acetobacter pasteurianus OX=438 GN=FCN51_04220 PE=4 SV=1	FCN51_04220	0.553769	0.00394246	Down
fig_HN.1566	NADH-quinone oxidoreductase subunit D OS=Acetobacter pasteurianus OX=438 GN=FCN51_04225 PE=4 SV=1	FCN51_04225	0.623167	0.0182664	Down
fig_HN.1567	NADH-quinone oxidoreductase subunit D OS=Acetobacter pasteurianus OX=438 GN=FCN51_04225 PE=4 SV=1	FCN51_04225	0.602531	0.0311881	Down
fig_HN.1569	NADH:quinone oxidoreductase/Mrp antiporter membrane subunit domain-containing protein OS=Acetobacter pasteurianus NBRC 3278 OX=1226660 GN=NBRC3278_0734 PE=4 SV=1	NBRC3278_0734	0.437242	0.00329099	Down
fig_HN.1572	Formate hydrogenlyase subunit 4 OS=Acetobacter pasteurianus NBRC 3278 OX=1226660 GN=NBRC3278_0732 PE=4 SV=1	NBRC3278_0732	0.596923	0.0137531	Down
fig_HN.1573	NADH:quinone oxidoreductase/Mrp antiporter membrane subunit domain-containing protein OS=Acetobacter pasteurianus OX=438 GN=FCN51_04245 PE=4 SV=1	FCN51_04245	0.373101	8.03263e-05	Down
fig_HN.1574	Class I SAM-dependent methyltransferase OS=Acetobacter pasteurianus OX=438 GN=FCN51_04250 PE=4 SV=1	FCN51_04250	2.1496	0.00405362	Up
fig_HN.1577	1-acyl-sn-glycerol-3-phosphate acyltransferase OS=Acetobacter pasteurianus OX=438 GN=FCN51_04265 PE=3 SV=1	FCN51_04265	1.61613	0.00661203	Up
fig_HN.1583	Dihydrolipoyl dehydrogenase OS=Acetobacter pasteurianus 386B OX=1266844 GN=sucC PE=3 SV=1	sucC	1.66592	4.52679e-06	Up
fig_HN.1584	Dihydrolipoyllysine-residue succinyltransferase component of 2-oxoglutarate dehydrogenase complex OS=Acetobacter pasteurianus OX=438 GN=odhB PE=3 SV=1	odhB	2.83938	1.74756e-06	Up
fig_HN.1585	2-oxoglutarate dehydrogenase E1 component OS=Acetobacter pasteurianus subsp. pasteurianus LMG 1262 = NBRC 106471 OX=940265 GN=sucA PE=3 SV=1	sucA	2.71138	5.5251e-07	Up
fig_HN.1587	Alkylhydroperoxidase AhpD OS=Acetobacter pasteurianus (strain NBRC 105184 / IFO 3283-01) OX=634452 GN=ahpD PE=4 SV=1	ahpD	4.81262	0.000101865	Up
fig_HN.1603	Cysteine synthase A OS=Acetobacter pasteurianus OX=438 GN=cysK PE=4 SV=1	cysK	2.4784	5.50008e-06	Up
fig_HN.1610	Proton-translocating NADH-quinone oxidoreductase,chain M OS=Acetobacter pasteurianus 386B OX=1266844 GN=nuoM PE=3 SV=1	nuoM	1.77763	0.00556959	Up
fig_HN.1626	Acetylornithine aminotransferase OS=Acetobacter pasteurianus OX=438 GN=argD PE=3 SV=1	argD	0.661672	0.000233138	Down
fig_HN.1628	Ornithine carbamoyltransferase OS=Acetobacter pasteurianus subsp. pasteurianus OX=481145 GN=argF PE=3 SV=1	argF	1.69483	0.0131296	Up
fig_HN.1631	33 kDa chaperonin OS=Acetobacter pasteurianus OX=438 GN=SRCM100623_01177 PE=4 SV=1	SRCM100623_01177	0.500774	0.0001224	Down
fig_HN.1637	Aldo/keto reductase OS=Acetobacter pasteurianus OX=438 GN=FCN51_04490 PE=4 SV=1	FCN51_04490	2.77658	1.94868e-06	Up
fig_HN.1646	Transposase OS=Acetobacter pasteurianus NBRC 3188 OX=1226663 GN=NBRC3188_0609 PE=4 SV=1	NBRC3188_0609	1.99673	7.38476e-06	Up
fig_HN.1647	Transposase OS=Acetobacter pasteurianus NBRC 3278 OX=1226660 GN=NBRC3278_0672 PE=4 SV=1	NBRC3278_0672	3.31434	1.36939e-06	Up
fig_HN.1652	Lipoprotein OS=Acetobacter pasteurianus NBRC 3188 OX=1226663 GN=NBRC3188_0604 PE=4 SV=1	NBRC3188_0604	1.53005	0.011928	Up
fig_HN.1656	Alcohol dehydrogenase small subunit OS=Acetobacter pasteurianus 386B OX=1266844 GN=adhC PE=4 SV=1	adhC	2.77987	0.00338759	Up
fig_HN.1658	Bifunctional protein PutA OS=Acetobacter pasteurianus 386B OX=1266844 GN=putA PE=3 SV=1	putA	0.453762	3.78071e-06	Down
fig_HN.1659	Bifunctional protein PutA OS=Acetobacter pasteurianus NBRC 3188 OX=1226663 GN=putA PE=3 SV=1	putA	0.47395	9.64979e-05	Down
fig_HN.1662	Alginate export domain-containing protein OS=Acetobacter pasteurianus 386B OX=1266844 GN=APA386B_2207 PE=4 SV=1	APA386B_2207	0.501289	0.000510031	Down
fig_HN.1680	Mannose-6-phosphate isomerase OS=Acetobacter pasteurianus OX=438 GN=FCN51_04665 PE=3 SV=1	FCN51_04665	0.656223	0.000335646	Down
fig_HN.1681	Bifunctional protein HldE OS=Acetobacter pasteurianus OX=438 GN=rfaE1 PE=3 SV=1	rfaE1	0.54896	3.82955e-05	Down
fig_HN.1684	Oxidoreductase OS=Acetobacter pasteurianus NBRC 3299 OX=1226665 GN=NBRC3299_0661 PE=4 SV=1	NBRC3299_0661	1.76408	0.00417917	Up
fig_HN.1688	Ribonuclease D OS=Acetobacter pasteurianus 386B OX=1266844 GN=rnd PE=4 SV=1	rnd	0.665146	4.62049e-05	Down
fig_HN.1689	Arabinose-5-phosphate isomerase KpsF/GutQ OS=Acetobacter pasteurianus 386B OX=1266844 GN=kpsF PE=3 SV=1	kpsF	0.571152	0.000795506	Down
fig_HN.1690	LPS export ABC transporter periplasmic protein LptC OS=Acetobacter pasteurianus OX=438 GN=FCN51_04705 PE=4 SV=1	FCN51_04705	0.538565	7.99396e-06	Down
fig_HN.1697	DUF1150 family protein OS=Acetobacter pasteurianus 386B OX=1266844 GN=APA386B_2178 PE=4 SV=1	APA386B_2178	0.612146	0.0257701	Down
fig_HN.1700	Methionyl-tRNA formyltransferase OS=Acetobacter pasteurianus OX=438 GN=fmt PE=3 SV=1	fmt	0.412173	0.00297908	Down
fig_HN.1707	Probable GTP-binding protein EngB OS=Acetobacter pasteurianus 386B OX=1266844 GN=engB PE=3 SV=1	engB	0.605648	0.00040317	Down
fig_HN.1713	Lactoylglutathione lyase OS=Acetobacter pasteurianus 386B OX=1266844 GN=gloA PE=3 SV=1	gloA	0.60584	0.00255051	Down
fig_HN.1719	Outer membrane protein assembly factor BamA OS=Acetobacter pasteurianus 386B OX=1266844 GN=yaeT PE=3 SV=1	yaeT	0.664704	2.64292e-05	Down
fig_HN.1720	Zinc metalloprotease OS=Acetobacter pasteurianus (strain NBRC 105184 / IFO 3283-01) OX=634452 GN=APA01_06550 PE=3 SV=1	APA01_06550	0.493072	2.29501e-05	Down
fig_HN.1721	1-deoxy-D-xylulose 5-phosphate reductoisomerase OS=Acetobacter pasteurianus OX=438 GN=dxr PE=3 SV=1	dxr	0.500486	2.69203e-05	Down
fig_HN.1724	Ribosome-recycling factor OS=Acetobacter pasteurianus 386B OX=1266844 GN=frr PE=3 SV=1	frr	1.80915	2.2079e-06	Up
fig_HN.1725	Uridylate kinase OS=Acetobacter pasteurianus 386B OX=1266844 GN=pyrH PE=3 SV=1	pyrH	0.571879	3.89642e-05	Down
fig_HN.1730	Signal peptidase I OS=Acetobacter pasteurianus subsp. pasteurianus OX=481145 GN=lepB PE=3 SV=1	lepB	0.637389	0.0285444	Down
fig_HN.1733	DNA-directed RNA polymerase subunit omega OS=Acetobacter pasteurianus 386B OX=1266844 GN=rpoK PE=3 SV=1	rpoK	1.6856	0.000407241	Up
fig_HN.1734	2-amino-4-hydroxy-6-hydroxymethyldihydropteridine pyrophosphokinase OS=Acetobacter pasteurianus OX=438 GN=folK PE=3 SV=1	folK	1.50077	0.00021499	Up
fig_HN.1745	Glucose/quinate/shikimate family membrane-bound PQQ-dependent dehydrogenase OS=Acetobacter pasteurianus OX=438 GN=FCN51_04955 PE=3 SV=1	FCN51_04955	5.8629	0.013436	Up
fig_HN.1747	TonB C-terminal domain-containing protein OS=Acetobacter pasteurianus NBRC 3188 OX=1226663 GN=NBRC3188_0527 PE=3 SV=1	NBRC3188_0527	0.580437	5.72929e-06	Down
fig_HN.1753	Glycosyl transferase OS=Acetobacter pasteurianus OX=438 GN=FCN51_04985 PE=4 SV=1	FCN51_04985	0.550651	4.29497e-05	Down
fig_HN.1762	50S ribosomal subunit assembly factor BipA OS=Acetobacter pasteurianus 386B OX=1266844 GN=typA PE=3 SV=1	typA	0.642183	2.41774e-05	Down
fig_HN.1763	Uncharacterized protein	--	2.689	4.60225e-08	Up
fig_HN.1772	DUF2939 domain-containing protein OS=Acetobacter pasteurianus 386B OX=1266844 GN=APA386B_2104 PE=4 SV=1	APA386B_2104	1.97989	0.00116511	Up
fig_HN.1774	Secreted protein OS=Acetobacter pasteurianus NBRC 3188 OX=1226663 GN=NBRC3188_0506 PE=4 SV=1	NBRC3188_0506	0.558433	0.0169614	Down
fig_HN.1775	Alginate export domain-containing protein OS=Acetobacter pasteurianus OX=438 GN=FCN51_05065 PE=4 SV=1	FCN51_05065	0.46895	0.000224907	Down
fig_HN.1778	Universal stress protein UspA OS=Acetobacter pasteurianus NBRC 3188 OX=1226663 GN=uspA PE=4 SV=1	uspA	1.77325	0.000616087	Up
fig_HN.1779	Universal stress protein OS=Acetobacter pasteurianus OX=438 GN=FCN51_05080 PE=4 SV=1	FCN51_05080	1.98406	2.33221e-05	Up
fig_HN.1781	Esterase OS=Acetobacter pasteurianus subsp. pasteurianus LMG 1262 = NBRC 106471 OX=940265 GN=NBRC106471_0560 PE=4 SV=1	NBRC106471_0560	1.54107	0.000336811	Up
fig_HN.1782	Esterase OS=Acetobacter pasteurianus subsp. pasteurianus LMG 1262 = NBRC 106471 OX=940265 GN=NBRC106471_0560 PE=4 SV=1	NBRC106471_0560	2.22672	0.00120843	Up
fig_HN.1785	Cation transporter OS=Acetobacter pasteurianus OX=438 GN=FCN51_05095 PE=3 SV=1	FCN51_05095	0.43076	3.1707e-05	Down
fig_HN.1786	Cation transporter OS=Acetobacter pasteurianus OX=438 GN=FCN51_05100 PE=3 SV=1	FCN51_05100	0.38804	0.00619911	Down
fig_HN.1794	Uncharacterized protein	--	2.21845	0.031173	Up
fig_HN.1795	Heat shock protein Hsp20 OS=Acetobacter pasteurianus 386B OX=1266844 GN=hspA PE=3 SV=1	hspA	4.28553	3.54944e-06	Up
fig_HN.1803	ADP/GDP-polyphosphate phosphotransferase OS=Acetobacter pasteurianus 386B OX=1266844 GN=APA386B_2080 PE=3 SV=1	APA386B_2080	0.657101	0.000204144	Down
fig_HN.1804	Hint domain-containing protein OS=Acetobacter pasteurianus OX=438 GN=FCN51_05170 PE=4 SV=1	FCN51_05170	0.346577	0.00262895	Down
fig_HN.1805	Lipoprotein OS=Acetobacter pasteurianus 386B OX=1266844 GN=APA386B_2078 PE=4 SV=1	APA386B_2078	2.46172	0.000465043	Up
fig_HN.1826	Putative endopeptidase OS=Acetobacter pasteurianus NBRC 3278 OX=1226660 GN=NBRC3278_0530 PE=3 SV=1	NBRC3278_0530	0.651559	1.90812e-05	Down
fig_HN.1834	VOC domain-containing protein OS=Acetobacter pasteurianus 386B OX=1266844 GN=APA386B_2054 PE=4 SV=1	APA386B_2054	2.63376	5.0817e-05	Up
fig_HN.1836	SDR family NAD(P)-dependent oxidoreductase OS=Acetobacter pasteurianus OX=438 GN=FCN51_05305 PE=3 SV=1	FCN51_05305	1.86377	1.62082e-05	Up
fig_HN.1839	DUF488 domain-containing protein OS=Acetobacter pasteurianus OX=438 GN=FCN51_05315 PE=4 SV=1	FCN51_05315	2.09318	0.0118875	Up
fig_HN.1845	Integral membrane protein OS=Acetobacter pasteurianus NBRC 3188 OX=1226663 GN=NBRC3188_0456 PE=4 SV=1	NBRC3188_0456	0.547363	0.000485091	Down
fig_HN.1877	tRNA uridine(34) hydroxylase OS=Acetobacter pasteurianus OX=438 GN=trhO PE=3 SV=1	trhO	0.479051	0.000290857	Down
fig_HN.1888	Radical S-adenosylmethionine (SAM) protein OS=Acetobacter pasteurianus (strain NBRC 105184 / IFO 3283-01) OX=634452 GN=APA01_05150 PE=4 SV=1	APA01_05150	5.96688	2.88971e-07	Up
fig_HN.1889	Hedgehog/Intein (Hint) domain-containing protein OS=Acetobacter pasteurianus OX=438 GN=FCN51_05510 PE=4 SV=1	FCN51_05510	2.76646	3.50623e-05	Up
fig_HN.1890	DNA resolvase OS=Acetobacter pasteurianus (strain NBRC 105184 / IFO 3283-01) OX=634452 GN=APA01_05130 PE=3 SV=1	APA01_05130	2.4922	0.00352401	Up
fig_HN.1916	Invasion associated locus B family protein OS=Acetobacter pasteurianus OX=438 GN=FCN51_05615 PE=4 SV=1	FCN51_05615	1.7613	0.00013261	Up
fig_HN.1923	CHRD domain-containing protein OS=Acetobacter pasteurianus 386B OX=1266844 GN=APA386B_1976 PE=4 SV=1	APA386B_1976	1.84268	0.000709066	Up
fig_HN.1924	Glycine zipper 2TM domain-containing protein OS=Acetobacter pasteurianus OX=438 GN=FCN51_05650 PE=4 SV=1	FCN51_05650	0.238094	0.000262303	Down
fig_HN.1934	Uncharacterized protein	--	3.02195	9.29431e-06	Up
fig_HN.1943	Uncharacterized protein	--	1.75481	2.64902e-05	Up
fig_HN.1951	Class I SAM-dependent methyltransferase OS=Acetobacter pasteurianus OX=438 GN=FCN51_05735 PE=4 SV=1	FCN51_05735	0.401795	0.000211854	Down
fig_HN.1959	2,5-diketo-D-gluconate reductase OS=Acetobacter pasteurianus subsp. pasteurianus LMG 1262 = NBRC 106471 OX=940265 GN=dkgB PE=4 SV=1	dkgB	2.16663	2.5147e-05	Up
fig_HN.1960	DUF5343 domain-containing protein OS=Acetobacter pasteurianus OX=438 GN=FCN51_05775 PE=4 SV=1	FCN51_05775	0.488916	0.0120029	Down
fig_HN.1962	Outer membrane protein OS=Acetobacter pasteurianus (strain NBRC 105184 / IFO 3283-01) OX=634452 GN=APA01_04590 PE=4 SV=1	APA01_04590	0.406601	0.000958983	Down
fig_HN.1970	Glycosyltransferase RgtA/B/C/D-like domain-containing protein OS=Acetobacter pasteurianus OX=438 GN=FCN51_05825 PE=4 SV=1	FCN51_05825	0.226549	0.00538429	Down
fig_HN.1973	Ferritin Dps family protein OS=Acetobacter pasteurianus 386B OX=1266844 GN=APA386B_1930 PE=3 SV=1	APA386B_1930	2.10179	3.69841e-05	Up
fig_HN.1984	Autotransporter strand-loop-strand O-heptosyltransferase OS=Acetobacter pasteurianus OX=438 GN=FCN51_05880 PE=4 SV=1	FCN51_05880	0.496678	0.00765088	Down
fig_HN.1986	N-acetylmuramic acid 6-phosphate etherase OS=Acetobacter pasteurianus OX=438 GN=FCN51_05890 PE=4 SV=1	FCN51_05890	0.662	0.0373043	Down
fig_HN.1987	N-acetylglucosamine kinase OS=Acetobacter pasteurianus OX=438 GN=FCN51_05895 PE=4 SV=1	FCN51_05895	0.482426	0.000239432	Down
fig_HN.2005	DUF1269 domain-containing protein OS=Acetobacter pasteurianus (strain NBRC 105184 / IFO 3283-01) OX=634452 GN=APA01_04170 PE=4 SV=1	APA01_04170	1.8321	3.9563e-05	Up
fig_HN.2014	ABC transporter permease OS=Acetobacter pasteurianus OX=438 GN=FCN51_05980 PE=4 SV=1	FCN51_05980	0.337489	0.0175679	Down
fig_HN.2016	Probable multidrug resistance protein NorM OS=Acetobacter pasteurianus NBRC 3278 OX=1226660 GN=matE PE=4 SV=1	matE	0.404621	0.00733219	Down
fig_HN.2018	DedA family protein OS=Acetobacter pasteurianus OX=438 GN=FCN51_06000 PE=4 SV=1	FCN51_06000	0.497672	0.00908996	Down
fig_HN.2020	SDR family NAD(P)-dependent oxidoreductase OS=Acetobacter pasteurianus OX=438 GN=FCN51_06005 PE=4 SV=1	FCN51_06005	0.345926	0.000419501	Down
fig_HN.2032	HlyC/CorC family transporter OS=Acetobacter pasteurianus OX=438 GN=FCN51_06040 PE=3 SV=1	FCN51_06040	0.649686	2.49057e-05	Down
fig_HN.2036	1-deoxy-D-xylulose-5-phosphate synthase OS=Acetobacter pasteurianus 386B OX=1266844 GN=dxs PE=3 SV=1	dxs	0.630778	6.49398e-06	Down
fig_HN.2037	Toluene transporter auxiliary component Ttg1D OS=Acetobacter pasteurianus 386B OX=1266844 GN=APA386B_1878 PE=4 SV=1	APA386B_1878	2.00277	7.13349e-06	Up
fig_HN.2040	Hopanoid biosynthesis associated protein HpnK OS=Acetobacter pasteurianus 386B OX=1266844 GN=APA386B_1875 PE=4 SV=1	APA386B_1875	0.474195	0.0146189	Down
fig_HN.2048	LUD domain-containing protein OS=Acetobacter pasteurianus 386B OX=1266844 GN=ykgG PE=4 SV=1	ykgG	1.64993	0.000325335	Up
fig_HN.2049	Lactate utilization protein OS=Acetobacter pasteurianus OX=438 GN=FCN51_06115 PE=4 SV=1	FCN51_06115	1.60268	4.84823e-05	Up
fig_HN.2055	Acetolactate synthase large subunit OS=Acetobacter pasteurianus 386B OX=1266844 GN=budB PE=3 SV=1	budB	3.28049	1.84476e-05	Up
fig_HN.2056	Alpha-acetolactate decarboxylase OS=Acetobacter pasteurianus (strain NBRC 105184 / IFO 3283-01) OX=634452 GN=aldC PE=3 SV=1	aldC	1.77722	0.000401144	Up
fig_HN.2062	Probable nicotinate-nucleotide adenylyltransferase OS=Acetobacter pasteurianus subsp. pasteurianus LMG 1262 = NBRC 106471 OX=940265 GN=nadD PE=3 SV=1	nadD	1.77353	0.0322776	Up
fig_HN.2064	Ribosome-binding ATPase YchF OS=Acetobacter pasteurianus 386B OX=1266844 GN=ychF PE=3 SV=1	ychF	0.594907	8.51682e-05	Down
fig_HN.2073	DUF1849 family protein OS=Acetobacter pasteurianus OX=438 GN=SRCM100623_00718 PE=4 SV=1	SRCM100623_00718	1.72233	0.00110083	Up
fig_HN.2086	YfdX family protein OS=Acetobacter pasteurianus OX=438 GN=FCN51_06255 PE=4 SV=1	FCN51_06255	1.77117	0.000434931	Up
fig_HN.2090	Transmembrane protein PGPGW OS=Acetobacter pasteurianus NBRC 3278 OX=1226660 GN=NBRC3278_0328 PE=4 SV=1	NBRC3278_0328	0.612809	0.0162713	Down
fig_HN.2092	Uncharacterized protein	--	2.71239	5.69e-06	Up
fig_HN.2113	3-ketoacyl-(Acyl-carrier-protein) reductase OS=Acetobacter pasteurianus NBRC 3188 OX=1226663 GN=fabG PE=4 SV=1	fabG	1.65036	6.55901e-06	Up
fig_HN.2114	Hedgehog/Intein (Hint) domain-containing protein OS=Acetobacter pasteurianus OX=438 GN=FCN51_06380 PE=4 SV=1	FCN51_06380	18.5145	1.92217e-07	Up
fig_HN.2116	HlyD family efflux transporter periplasmic adaptor subunit OS=Acetobacter pasteurianus OX=438 GN=FCN51_06390 PE=4 SV=1	FCN51_06390	4.99915	6.40686e-05	Up
fig_HN.2117	Peptidase domain-containing ABC transporter OS=Acetobacter pasteurianus OX=438 GN=FCN51_06395 PE=4 SV=1	FCN51_06395	4.38128	0.0188065	Up
fig_HN.2118	Bacteriocin/lantibiotic exporter permease OS=Acetobacter pasteurianus 386B OX=1266844 GN=APA386B_1811 PE=4 SV=1	APA386B_1811	3.74012	0.0029609	Up
fig_HN.2122	Histidine-type phosphatase OS=Acetobacter pasteurianus OX=438 GN=FCN51_06410 PE=4 SV=1	FCN51_06410	1.82485	0.0033599	Up
fig_HN.2124	Glycine zipper family protein OS=Acetobacter pasteurianus 386B OX=1266844 GN=APA386B_1806 PE=4 SV=1	APA386B_1806	0.557275	1.66402e-05	Down
fig_HN.2125	Porin OS=Acetobacter pasteurianus OX=438 GN=FCN51_06425 PE=4 SV=1	FCN51_06425	0.606682	0.0174898	Down
fig_HN.2130	ATP phosphoribosyltransferase regulatory subunit OS=Acetobacter pasteurianus OX=438 GN=hisZ PE=3 SV=1	hisZ	0.566045	2.22487e-05	Down
fig_HN.2137	Uncharacterized protein	--	3.65764	0.000138726	Up
fig_HN.2143	Apolipoprotein N-acyltransferase OS=Acetobacter pasteurianus OX=438 GN=lnt PE=3 SV=1	lnt	0.623993	0.00073174	Down
fig_HN.2144	Transcriptional regulator OS=Acetobacter pasteurianus NBRC 3278 OX=1226660 GN=NBRC3278_0279 PE=4 SV=1	NBRC3278_0279	0.51735	0.00733172	Down
fig_HN.2152	Secreted protein OS=Acetobacter pasteurianus NBRC 3278 OX=1226660 GN=NBRC3278_0273 PE=4 SV=1	NBRC3278_0273	1.8451	1.0513e-05	Up
fig_HN.2157	4-hydroxy-tetrahydrodipicolinate reductase OS=Acetobacter pasteurianus OX=438 GN=dapB PE=3 SV=1	dapB	2.33772	7.25817e-06	Up
fig_HN.2159	Chaperone protein DnaK OS=Acetobacter pasteurianus (strain NBRC 105184 / IFO 3283-01) OX=634452 GN=dnaK PE=2 SV=1	dnaK	1.82215	2.35234e-06	Up
fig_HN.2161	Protein GrpE OS=Acetobacter pasteurianus 386B OX=1266844 GN=grpE PE=3 SV=1	grpE	2.00585	1.31263e-05	Up
fig_HN.2165	Translation initiation inhibitor YjgF OS=Acetobacter pasteurianus 386B OX=1266844 GN=yjgF PE=4 SV=1	yjgF	0.556395	0.000400717	Down
fig_HN.2170	DUF3465 domain-containing protein OS=Acetobacter pasteurianus OX=438 GN=FCN51_06615 PE=4 SV=1	FCN51_06615	2.01729	0.00033763	Up
fig_HN.2180	Alcohol dehydrogenase small subunit OS=Acetobacter pasteurianus NBRC 3188 OX=1226663 GN=NBRC3188_0193 PE=4 SV=1	NBRC3188_0193	0.312685	0.00196745	Down
fig_HN.2184	Uncharacterized protein	--	1.56021	0.0133211	Up
fig_HN.2194	DNA polymerase IV OS=Acetobacter pasteurianus NBRC 3299 OX=1226665 GN=impB PE=3 SV=1	impB	1.60951	0.0386245	Up
fig_HN.2205	Prolyl 4-hydroxylase alpha subunit Fe(2+) 2OG dioxygenase domain-containing protein OS=Acetobacter pasteurianus (strain NBRC 105184 / IFO 3283-01) OX=634452 GN=APA01_02410 PE=4 SV=1	APA01_02410	0.577297	0.0123993	Down
fig_HN.2208	Oxidoreductase OS=Acetobacter pasteurianus NBRC 3278 OX=1226660 GN=NBRC3278_0225 PE=4 SV=1	NBRC3278_0225	3.06953	2.24136e-07	Up
fig_HN.2209	Oxidoreductase OS=Acetobacter pasteurianus NBRC 3188 OX=1226663 GN=NBRC3188_0169 PE=4 SV=1	NBRC3188_0169	2.57832	4.98478e-06	Up
fig_HN.2213	Trehalose-6-phosphate synthase OS=Acetobacter pasteurianus OX=438 GN=FCN51_06810 PE=3 SV=1	FCN51_06810	1.86287	1.22737e-05	Up
fig_HN.2214	Trehalose 6-phosphate phosphatase OS=Acetobacter pasteurianus 386B OX=1266844 GN=otsB PE=3 SV=1	otsB	1.90517	2.41156e-06	Up
fig_HN.2219	NADH:ubiquinone oxidoreductase subunit NDUFA12 OS=Acetobacter pasteurianus OX=438 GN=FCN51_06835 PE=4 SV=1	FCN51_06835	1.63577	0.0364929	Up
fig_HN.2221	Vitamin B12-dependent ribonucleotide reductase OS=Acetobacter pasteurianus OX=438 GN=FCN51_06840 PE=4 SV=1	FCN51_06840	0.640902	0.00076183	Down
fig_HN.2229	Uncharacterized protein	--	1.56019	2.78127e-05	Up
fig_HN.2236	Toluene transporter auxiliary component Ttg2D OS=Acetobacter pasteurianus 386B OX=1266844 GN=APA386B_1703 PE=4 SV=1	APA386B_1703	1.87533	7.37236e-05	Up
fig_HN.2242	Alkyl hydroperoxide reductase AhpD OS=Acetobacter pasteurianus 386B OX=1266844 GN=ahpD PE=3 SV=1	ahpD	1.68198	1.63396e-05	Up
fig_HN.2244	Thioredoxin peroxidase OS=Acetobacter pasteurianus 386B OX=1266844 GN=ahpC PE=4 SV=1	ahpC	1.60641	0.000143287	Up
fig_HN.2246	Large ribosomal subunit protein bL36 OS=Acetobacter pasteurianus 386B OX=1266844 GN=rpmJ PE=3 SV=1	rpmJ	2.60992	0.00170797	Up
fig_HN.2247	TPR repeat-containing protein OS=Acetobacter pasteurianus OX=438 GN=SRCM100623_00838 PE=4 SV=1	SRCM100623_00838	1.94537	0.000880216	Up
fig_HN.2252	Squalene synthase HpnC OS=Acetobacter pasteurianus OX=438 GN=hpnC PE=4 SV=1	hpnC	0.665591	0.00277825	Down
fig_HN.2253	Phytoene synthase OS=Acetobacter pasteurianus NBRC 3278 OX=1226660 GN=hpnD PE=4 SV=1	hpnD	0.607796	4.90372e-06	Down
fig_HN.2255	Squalene-hopene cyclase OS=Acetobacter pasteurianus NBRC 3188 OX=1226663 GN=shc PE=4 SV=1	shc	0.581462	0.000571702	Down
fig_HN.2290	Hedgehog/Intein (Hint) domain-containing protein OS=Acetobacter pasteurianus OX=438 GN=FCN51_07200 PE=4 SV=1	FCN51_07200	0.606371	0.0117313	Down
fig_HN.2292	Ferrichrome receptor FcuA OS=Acetobacter pasteurianus OX=438 GN=FCN51_07205 PE=3 SV=1	FCN51_07205	0.503207	0.00145661	Down
fig_HN.2298	Efflux pump membrane transporter OS=Acetobacter pasteurianus OX=438 GN=FCN51_07225 PE=3 SV=1	FCN51_07225	0.65901	8.07532e-05	Down
fig_HN.2301	Ethanolamine permease OS=Acetobacter pasteurianus OX=438 GN=eat PE=4 SV=1	eat	0.500657	0.000472486	Down
fig_HN.2305	Sulfate ABC transporter substrate-binding protein OS=Acetobacter pasteurianus OX=438 GN=FCN51_07255 PE=3 SV=1	FCN51_07255	0.557316	2.09504e-05	Down
fig_HN.2310	Sulfate/molybdate ABC transporter ATP-binding protein OS=Acetobacter pasteurianus OX=438 GN=FCN51_07280 PE=4 SV=1	FCN51_07280	0.548471	0.010438	Down
fig_HN.2313	Polymer-forming cytoskeletal protein OS=Acetobacter pasteurianus OX=438 GN=FCN51_07295 PE=4 SV=1	FCN51_07295	1.88	7.11013e-06	Up
fig_HN.2338	Polysaccharide biosynthesis protein OS=Acetobacter pasteurianus OX=438 GN=FCN51_07420 PE=3 SV=1	FCN51_07420	0.498685	2.93529e-05	Down
fig_HN.2340	DUF1134 domain-containing protein OS=Acetobacter pasteurianus 386B OX=1266844 GN=APA386B_1587 PE=4 SV=1	APA386B_1587	3.089	6.28294e-06	Up
fig_HN.2347	Cytochrome bo(3) ubiquinol oxidase subunit 3 OS=Acetobacter pasteurianus OX=438 GN=cyoC PE=3 SV=1	cyoC	0.626416	2.41032e-05	Down
fig_HN.2352	Alcohol dehydrogenase large subunit OS=Acetobacter pasteurianus OX=438 GN=adhA PE=3 SV=1	adhA	1.89082	4.61033e-05	Up
fig_HN.2353	Alcohol dehydrogenase OS=Acetobacter pasteurianus OX=438 PE=3 SV=1	--	1.94645	5.33334e-06	Up
fig_HN.2354	Alcohol dehydrogenase cytochrome c subunit OS=Acetobacter pasteurianus (strain NBRC 105184 / IFO 3283-01) OX=634452 GN=APA01_00860 PE=4 SV=1	APA01_00860	2.28004	4.28336e-06	Up
fig_HN.2361	Bcr/CflA family efflux transporter OS=Acetobacter pasteurianus OX=438 GN=FCN51_07525 PE=3 SV=1	FCN51_07525	0.643733	0.0378479	Down
fig_HN.2366	2-isopropylmalate synthase OS=Acetobacter pasteurianus OX=438 GN=leuA PE=3 SV=1	leuA	0.622646	3.59564e-05	Down
fig_HN.2367	Cell shape-determining protein MreB OS=Acetobacter pasteurianus 386B OX=1266844 GN=mreB PE=3 SV=1	mreB	0.656163	0.000748882	Down
fig_HN.2368	Cell shape-determining protein MreC OS=Acetobacter pasteurianus OX=438 GN=mreC PE=3 SV=1	mreC	0.596797	0.00151904	Down
fig_HN.2380	Penicillin-binding protein 1A OS=Acetobacter pasteurianus 386B OX=1266844 GN=mrcA PE=3 SV=1	mrcA	0.545684	0.0241096	Down
fig_HN.2382	Ribonuclease PH OS=Acetobacter pasteurianus 386B OX=1266844 GN=rph PE=3 SV=1	rph	0.420614	5.25874e-06	Down
fig_HN.2384	Gluconolactonase OS=Acetobacter pasteurianus subsp. pasteurianus LMG 1262 = NBRC 106471 OX=940265 GN=NBRC106471_0075 PE=4 SV=1	NBRC106471_0075	5.44817	5.53968e-07	Up
fig_HN.2387	Cytidylate kinase OS=Acetobacter pasteurianus OX=438 GN=cmk PE=3 SV=1	cmk	2.04598	5.42028e-06	Up
fig_HN.2392	Recombination protein RecR OS=Acetobacter pasteurianus 386B OX=1266844 GN=recR PE=3 SV=1	recR	0.627744	0.0111319	Down
fig_HN.2393	Nucleoid-associated protein APA386B_1536 OS=Acetobacter pasteurianus 386B OX=1266844 GN=APA386B_1536 PE=3 SV=1	APA386B_1536	1.63581	0.0092838	Up
fig_HN.2398	Glucans biosynthesis glucosyltransferase H OS=Acetobacter pasteurianus subsp. pasteurianus OX=481145 GN=mdoH PE=3 SV=1	mdoH	0.531057	9.84119e-05	Down
fig_HN.2400	Glucans biosynthesis glucosyltransferase H OS=Acetobacter pasteurianus OX=438 GN=mdoH PE=3 SV=1	mdoH	0.532213	0.00519579	Down
fig_HN.2404	Periplasmic glucan biosynthesis protein, MdoG OS=Acetobacter pasteurianus 386B OX=1266844 GN=mdoG PE=3 SV=1	mdoG	0.526624	8.84991e-07	Down
fig_HN.2407	Protein RecA OS=Acetobacter pasteurianus NBRC 3278 OX=1226660 GN=recA PE=3 SV=1	recA	0.579465	0.000525911	Down
fig_HN.2415	Glyceraldehyde-3-phosphate dehydrogenase OS=Acetobacter pasteurianus OX=438 GN=gap PE=3 SV=1	gap	1.72168	2.49962e-06	Up
fig_HN.2416	Phosphoglycerate kinase OS=Acetobacter pasteurianus OX=438 GN=pgk PE=3 SV=1	pgk	1.63601	0.000199228	Up
fig_HN.2419	Succinate dehydrogenase iron-sulfur subunit OS=Acetobacter pasteurianus 386B OX=1266844 GN=sdhB PE=3 SV=1	sdhB	2.42061	3.52562e-05	Up
fig_HN.2420	Succinate dehydrogenase flavoprotein subunit OS=Acetobacter pasteurianus OX=438 GN=FCN51_07770 PE=3 SV=1	FCN51_07770	2.12866	1.68583e-07	Up
fig_HN.2422	Succinate dehydrogenase hydrophobic membrane anchor subunit OS=Acetobacter pasteurianus NBRC 3299 OX=1226665 GN=sdhD PE=4 SV=1	sdhD	2.08567	0.000108089	Up
fig_HN.2423	Succinate dehydrogenase cytochrome b556 subunit OS=Acetobacter pasteurianus 386B OX=1266844 GN=sdhC PE=3 SV=1	sdhC	2.56367	7.12675e-05	Up
fig_HN.2432	phosphoserine transaminase OS=Acetobacter pasteurianus OX=438 GN=serC PE=3 SV=1	serC	0.415458	2.69887e-07	Down
fig_HN.2438	Malonic semialdehyde reductase OS=Acetobacter pasteurianus OX=438 GN=FCN51_07850 PE=4 SV=1	FCN51_07850	0.557193	0.00407352	Down
fig_HN.2439	Scaffold protein Nfu/NifU OS=Acetobacter pasteurianus 386B OX=1266844 GN=nifU PE=4 SV=1	nifU	1.59717	0.000970478	Up
fig_HN.2440	DUF2075 domain-containing protein OS=Acetobacter pasteurianus OX=438 GN=FCN51_07860 PE=4 SV=1	FCN51_07860	0.605331	0.00019489	Down
fig_HN.2448	UPF0434 protein APA386B_1490 OS=Acetobacter pasteurianus 386B OX=1266844 GN=APA386B_1490 PE=3 SV=1	APA386B_1490	0.586506	1.79818e-06	Down
fig_HN.2449	Argininosuccinate lyase OS=Acetobacter pasteurianus NBRC 3278 OX=1226660 GN=NBRC3278_0021 PE=4 SV=1	NBRC3278_0021	0.440581	0.0103225	Down
fig_HN.2450	Bcr/CflA family efflux transporter OS=Acetobacter pasteurianus OX=438 GN=FCN51_07900 PE=3 SV=1	FCN51_07900	0.584529	0.00454598	Down
fig_HN.2459	Cytokinin riboside 5'-monophosphate phosphoribohydrolase OS=Acetobacter pasteurianus (strain NBRC 105184 / IFO 3283-01) OX=634452 GN=APA01_26740 PE=3 SV=1	APA01_26740	0.617989	9.57272e-05	Down
fig_HN.2463	Methylated-DNA--protein-cysteine methyltransferase OS=Acetobacter pasteurianus OX=438 GN=FCN51_07970 PE=3 SV=1	FCN51_07970	1.66617	0.00626324	Up
fig_HN.2464	tRNA modification GTPase MnmE OS=Acetobacter pasteurianus OX=438 GN=mnmE PE=3 SV=1	mnmE	0.533238	4.13336e-05	Down
fig_HN.2465	tRNA uridine 5-carboxymethylaminomethyl modification enzyme MnmG OS=Acetobacter pasteurianus OX=438 GN=mnmG PE=3 SV=1	mnmG	0.430813	0.00099196	Down
fig_HN.2466	tRNA uridine 5-carboxymethylaminomethyl modification enzyme MnmG OS=Acetobacter pasteurianus 386B OX=1266844 GN=mnmG PE=3 SV=1	mnmG	0.617779	0.000747439	Down
fig_HN.2468	Chromosome partitioning protein ParA OS=Acetobacter pasteurianus (strain NBRC 105184 / IFO 3283-01) OX=634452 GN=parA PE=4 SV=1	parA	0.665231	0.00121167	Down
fig_HN.2493	Major facilitator superfamily MFS_1 OS=Acetobacter pasteurianus 386B OX=1266844 GN=APA386B_1450 PE=4 SV=1	APA386B_1450	0.349034	0.0103053	Down
fig_HN.2500	J domain-containing protein OS=Acetobacter pasteurianus OX=438 GN=FCN51_08125 PE=4 SV=1	FCN51_08125	2.81983	7.58019e-06	Up
fig_HN.2503	2OG-Fe dioxygenase family protein OS=Acetobacter pasteurianus 386B OX=1266844 GN=APA386B_1441 PE=4 SV=1	APA386B_1441	0.648937	0.000310742	Down
fig_HN.2507	Parvulin-like PPIase OS=Acetobacter pasteurianus OX=438 GN=FCN51_08155 PE=3 SV=1	FCN51_08155	1.9213	1.59115e-06	Up
fig_HN.2509	Probable transcriptional regulatory protein FCN51_08165 OS=Acetobacter pasteurianus OX=438 GN=FCN51_08165 PE=3 SV=1	FCN51_08165	1.75726	0.00180913	Up
fig_HN.2514	Tol-Pal system protein TolQ OS=Acetobacter pasteurianus 386B OX=1266844 GN=tolQ PE=3 SV=1	tolQ	0.509926	4.72825e-05	Down
fig_HN.2515	Protein TolR OS=Acetobacter pasteurianus OX=438 GN=tolR PE=3 SV=1	tolR	0.620057	0.00875456	Down
fig_HN.2525	tRNA threonylcarbamoyladenosine biosynthesis protein TsaE OS=Acetobacter pasteurianus OX=438 GN=tsaE PE=3 SV=1	tsaE	2.13577	0.00069059	Up
fig_HN.2530	Dihydrofolate synthase/folylpolyglutamate synthase OS=Acetobacter pasteurianus OX=438 GN=FCN51_08270 PE=3 SV=1	FCN51_08270	0.451076	0.000390441	Down
fig_HN.2531	Cysteine--tRNA ligase OS=Acetobacter pasteurianus OX=438 GN=cysS PE=3 SV=1	cysS	0.594621	0.000163173	Down
fig_HN.2532	tRNA/rRNA methyltransferase SpoU OS=Acetobacter pasteurianus 386B OX=1266844 GN=spoU PE=3 SV=1	spoU	0.473775	0.000153496	Down
fig_HN.2533	Ribosomal large subunit 23S rRNA methyltransferase SpoU OS=Acetobacter pasteurianus NBRC 3299 OX=1226665 GN=spoU PE=3 SV=1	spoU	0.610077	0.000379713	Down
fig_HN.2536	Cysteine desulfurase OS=Acetobacter pasteurianus OX=438 GN=FCN51_08300 PE=4 SV=1	FCN51_08300	1.63816	0.000525153	Up
fig_HN.2537	Ferredoxin OS=Acetobacter pasteurianus 386B OX=1266844 GN=fxdB PE=3 SV=1	fxdB	0.484286	0.00159533	Down
fig_HN.2544	Glycosyltransferase family 2 protein OS=Acetobacter pasteurianus OX=438 GN=FCN51_08340 PE=4 SV=1	FCN51_08340	2.36613	0.0440723	Up
fig_HN.2545	dTDP-4-dehydrorhamnose reductase OS=Acetobacter pasteurianus OX=438 GN=rfbD PE=3 SV=1	rfbD	1.51601	0.00188972	Up
fig_HN.2548	dTDP-glucose 4,6-dehydratase OS=Acetobacter pasteurianus OX=438 GN=rfbB PE=3 SV=1	rfbB	0.607395	3.13511e-05	Down
fig_HN.2550	Histidine phosphatase family protein OS=Acetobacter pasteurianus OX=438 GN=FCN51_08370 PE=4 SV=1	FCN51_08370	0.648097	0.00251403	Down
fig_HN.2552	Metalloprotease TldD OS=Acetobacter pasteurianus OX=438 GN=tldD PE=3 SV=1	tldD	0.633288	0.000159889	Down
fig_HN.2560	16S rRNA (Guanine(966)-N(2))-methyltransferase RsmD OS=Acetobacter pasteurianus OX=438 GN=rsmD PE=4 SV=1	rsmD	1.67775	0.00560154	Up
fig_HN.2566	Probable periplasmic serine endoprotease DegP-like OS=Acetobacter pasteurianus OX=438 GN=FCN51_08435 PE=4 SV=1	FCN51_08435	1.53443	1.85707e-05	Up
fig_HN.2572	Electron transfer flavoprotein subunit beta OS=Acetobacter pasteurianus subsp. pasteurianus LMG 1262 = NBRC 106471 OX=940265 GN=etfB PE=3 SV=1	etfB	1.84035	0.000634367	Up
fig_HN.2573	Electron transfer flavoprotein beta-subunit OS=Acetobacter pasteurianus 386B OX=1266844 GN=etfB PE=3 SV=1	etfB	1.65399	1.95002e-05	Up
fig_HN.2574	Electron transfer flavoprotein, alpha subunit OS=Acetobacter pasteurianus 386B OX=1266844 GN=etfA PE=3 SV=1	etfA	1.74567	0.000576791	Up
fig_HN.2591	HlyD family secretion protein OS=Acetobacter pasteurianus OX=438 GN=FCN51_09290 PE=3 SV=1	FCN51_09290	0.572252	0.00021144	Down
fig_HN.2593	Quercetin 2,3-dioxygenase C-terminal cupin domain-containing protein OS=Acetobacter pasteurianus OX=438 GN=FCN51_09300 PE=4 SV=1	FCN51_09300	0.631595	0.00237281	Down
fig_HN.2594	Arsenate reductase OS=Acetobacter pasteurianus 386B OX=1266844 GN=arsC PE=3 SV=1	arsC	1.5492	0.0214867	Up
fig_HN.2597	MBL fold metallo-hydrolase OS=Acetobacter pasteurianus OX=438 GN=FCN51_09320 PE=4 SV=1	FCN51_09320	2.71503	1.35701e-05	Up
fig_HN.2598	Thioredoxin peroxidase OS=Acetobacter pasteurianus OX=438 GN=FCN51_09325 PE=3 SV=1	FCN51_09325	0.662014	0.000908249	Down
fig_HN.2603	Bacterioferritin OS=Acetobacter pasteurianus 386B OX=1266844 GN=bfr PE=3 SV=1	bfr	1.57045	0.000125681	Up
fig_HN.2607	Alpha-keto acid decarboxylase family protein OS=Acetobacter pasteurianus OX=438 GN=FCN51_09370 PE=3 SV=1	FCN51_09370	5.61957	9.81764e-08	Up
fig_HN.2610	Urease subunit gamma OS=Acetobacter pasteurianus NBRC 3299 OX=1226665 GN=ureA PE=3 SV=1	ureA	2.11555	0.000947386	Up
fig_HN.2611	Urease subunit beta OS=Acetobacter pasteurianus OX=438 GN=ureB PE=3 SV=1	ureB	3.77133	0.00105596	Up
fig_HN.2618	Two component response regulator LuxR OS=Acetobacter pasteurianus (strain NBRC 105184 / IFO 3283-01) OX=634452 GN=luxR PE=4 SV=1	luxR	1.7162	0.0333337	Up
fig_HN.2629	Probable potassium transport system protein Kup OS=Acetobacter pasteurianus 386B OX=1266844 GN=kup PE=3 SV=1	kup	0.649049	0.000139622	Down
fig_HN.2634	Sugar ABC transporter substrate-binding protein OS=Acetobacter pasteurianus OX=438 GN=FCN51_09500 PE=4 SV=1	FCN51_09500	2.282	9.07903e-05	Up
fig_HN.2647	Ankyrin OS=Acetobacter pasteurianus 386B OX=1266844 GN=ankB PE=4 SV=1	ankB	1.87189	5.63229e-06	Up
fig_HN.2653	ABC transporter ATP-binding protein OS=Acetobacter pasteurianus OX=438 GN=FCN51_09575 PE=3 SV=1	FCN51_09575	1.59362	0.0302061	Up
fig_HN.2655	ABC transporter permease OS=Acetobacter pasteurianus OX=438 GN=FCN51_09580 PE=4 SV=1	FCN51_09580	0.652416	0.0154404	Down
fig_HN.2659	Purine nucleoside phosphorylase OS=Acetobacter pasteurianus OX=438 GN=pgeF PE=3 SV=1	pgeF	2.20935	5.94532e-06	Up
fig_HN.2660	Class I SAM-dependent methyltransferase OS=Acetobacter pasteurianus OX=438 GN=FCN51_09600 PE=4 SV=1	FCN51_09600	0.587212	0.00121417	Down
fig_HN.2661	Phosphatidylglycerol--prolipoprotein diacylglyceryl transferase OS=Acetobacter pasteurianus OX=438 GN=lgt PE=3 SV=1	lgt	0.449804	0.000805802	Down
fig_HN.2663	Antibiotic biosynthesis monooxygenase OS=Acetobacter pasteurianus 386B OX=1266844 GN=APA386B_1136 PE=4 SV=1	APA386B_1136	2.0302	8.65303e-05	Up
fig_HN.2664	L-lactate permease OS=Acetobacter pasteurianus (strain NBRC 105184 / IFO 3283-01) OX=634452 GN=APA01_22960 PE=3 SV=1	APA01_22960	0.605666	0.025693	Down
fig_HN.2667	Sugar porter family MFS transporter OS=Acetobacter pasteurianus OX=438 GN=FCN51_09630 PE=3 SV=1	FCN51_09630	0.468024	0.000591043	Down
fig_HN.2674	Methylthioribose-1-phosphate isomerase OS=Acetobacter pasteurianus OX=438 GN=mtnA PE=3 SV=1	mtnA	0.590878	0.000554448	Down
fig_HN.2675	Histone OS=Acetobacter pasteurianus OX=438 GN=FCN51_09670 PE=4 SV=1	FCN51_09670	4.04766	0.00555676	Up
fig_HN.2687	MarR family transcriptional regulator OS=Acetobacter pasteurianus OX=438 GN=FCN51_09720 PE=4 SV=1	FCN51_09720	0.632195	0.0167223	Down
fig_HN.2688	Metal-binding protein OS=Acetobacter pasteurianus 386B OX=1266844 GN=APA386B_1113 PE=4 SV=1	APA386B_1113	1.75698	0.00130086	Up
fig_HN.2689	Cobalamin biosynthesis protein CobW OS=Acetobacter pasteurianus OX=438 GN=cobW PE=3 SV=1	cobW	1.85973	0.000100305	Up
fig_HN.2695	Cobyric acid synthase OS=Acetobacter pasteurianus 386B OX=1266844 GN=cobQ PE=3 SV=1	cobQ	1.80798	0.000545851	Up
fig_HN.2696	K04719 cob(II)yrinic acid a,c-diamide reductase OS=Acetobacter pasteurianus 386B OX=1266844 GN=APA386B_1106 PE=4 SV=1	APA386B_1106	1.57969	0.000787883	Up
fig_HN.2702	Sugar transporter OS=Acetobacter pasteurianus NBRC 3278 OX=1226660 GN=NBRC3278_2090 PE=4 SV=1	NBRC3278_2090	0.259879	0.00690165	Down
fig_HN.2704	Cytochrome c OS=Acetobacter pasteurianus OX=438 GN=FCN51_09800 PE=4 SV=1	FCN51_09800	1.5243	0.00174352	Up
fig_HN.2751	Alpha/beta hydrolase OS=Acetobacter pasteurianus OX=438 GN=FCN51_09995 PE=4 SV=1	FCN51_09995	1.8572	0.00512586	Up
fig_HN.2755	FAD-binding protein OS=Acetobacter pasteurianus OX=438 GN=FCN51_10010 PE=4 SV=1	FCN51_10010	0.660494	0.000109522	Down
fig_HN.2756	Lipoprotein OS=Acetobacter pasteurianus OX=438 GN=FCN51_10015 PE=3 SV=1	FCN51_10015	1.51236	9.79544e-05	Up
fig_HN.2759	nitric oxide dioxygenase OS=Acetobacter pasteurianus (strain NBRC 105184 / IFO 3283-01) OX=634452 GN=APA01_21890 PE=3 SV=1	APA01_21890	1.89929	0.000169519	Up
fig_HN.2768	Uncharacterized protein	--	1.81959	6.733e-05	Up
fig_HN.2773	Glycosyl transferase OS=Acetobacter pasteurianus 386B OX=1266844 GN=APA386B_1035 PE=4 SV=1	APA386B_1035	0.62272	0.00940876	Down
fig_HN.2790	4-oxalocrotonate tautomerase OS=Acetobacter pasteurianus 386B OX=1266844 GN=yrdN PE=4 SV=1	yrdN	1.97654	6.1972e-06	Up
fig_HN.2795	Bacteriocin OS=Acetobacter pasteurianus OX=438 GN=FCN51_10195 PE=3 SV=1	FCN51_10195	2.61482	1.58597e-07	Up
fig_HN.2796	Dyp-type peroxidase OS=Acetobacter pasteurianus OX=438 GN=FCN51_10200 PE=4 SV=1	FCN51_10200	1.60953	0.000880438	Up
fig_HN.2797	Cytochrome ubiquinol oxidase subunit I OS=Acetobacter pasteurianus OX=438 GN=FCN51_10205 PE=3 SV=1	FCN51_10205	2.403	0.00716341	Up
fig_HN.2803	SCO family protein OS=Acetobacter pasteurianus OX=438 GN=FCN51_10230 PE=3 SV=1	FCN51_10230	1.86727	0.000205892	Up
fig_HN.2820	Ferritin-like domain-containing protein OS=Acetobacter pasteurianus OX=438 GN=FCN51_10300 PE=4 SV=1	FCN51_10300	0.42612	2.78098e-06	Down
fig_HN.2824	Coenzyme PQQ synthesis protein B OS=Acetobacter pasteurianus (strain NBRC 105184 / IFO 3283-01) OX=634452 GN=pqqB PE=3 SV=1	pqqB	1.56863	0.00156048	Up
fig_HN.2828	Glycosyl transferase OS=Acetobacter pasteurianus NBRC 3278 OX=1226660 GN=NBRC3278_1979 PE=4 SV=1	NBRC3278_1979	0.4961	0.0156335	Down
fig_HN.2842	Zinc finger CHCC-type domain-containing protein OS=Acetobacter pasteurianus (strain NBRC 105184 / IFO 3283-01) OX=634452 GN=APA01_21090 PE=4 SV=1	APA01_21090	2.84261	0.000471762	Up
fig_HN.2928	NUDIX hydrolase OS=Acetobacter pasteurianus 386B OX=1266844 GN=APA386B_961 PE=4 SV=1	APA386B_961	2.03301	0.00920593	Up
fig_HN.2936	Glucose 1-dehydrogenase OS=Acetobacter pasteurianus OX=438 GN=FCN51_10905 PE=4 SV=1	FCN51_10905	1.68996	0.00419273	Up
fig_HN.2949	Biotin carboxyl carrier protein of acetyl-CoA carboxylase OS=Acetobacter pasteurianus OX=438 GN=FCN51_10970 PE=4 SV=1	FCN51_10970	2.07621	0.000247657	Up
fig_HN.2967	15.0 kDa protein in dhaT-dhaS intergenic region OS=Acetobacter pasteurianus 386B OX=1266844 GN=APA386B_924 PE=4 SV=1	APA386B_924	0.510162	0.000108238	Down
fig_HN.2970	NAD-dependent succinate-semialdehyde dehydrogenase OS=Acetobacter pasteurianus OX=438 GN=FCN51_11060 PE=3 SV=1	FCN51_11060	4.75345	8.35841e-06	Up
fig_HN.2971	NADH dehydrogenase OS=Acetobacter pasteurianus 386B OX=1266844 GN=ndh PE=4 SV=1	ndh	3.87388	7.13049e-06	Up
fig_HN.2988	Uncharacterized protein	--	0.135191	0.0439523	Down
fig_HN.2989	Cytochrome c OS=Acetobacter pasteurianus OX=438 GN=FCN51_11135 PE=4 SV=1	FCN51_11135	2.14669	0.00022382	Up
fig_HN.3002	Complex I NDUFA9 subunit family protein OS=Acetobacter pasteurianus OX=438 GN=FCN51_11195 PE=3 SV=1	FCN51_11195	2.31882	1.49945e-05	Up
fig_HN.3005	Uncharacterized protein	--	2.63708	0.00347868	Up
fig_HN.3017	ATP-NAD kinase OS=Acetobacter pasteurianus (strain NBRC 105184 / IFO 3283-01) OX=634452 GN=APA01_19720 PE=4 SV=1	APA01_19720	0.524242	0.0145666	Down
fig_HN.3019	TPR repeat-containing protein OS=Acetobacter pasteurianus 386B OX=1266844 GN=APA386B_880 PE=4 SV=1	APA386B_880	2.45169	0.0169801	Up
fig_HN.3038	Aminotransferase OS=Acetobacter pasteurianus (strain NBRC 105184 / IFO 3283-01) OX=634452 GN=APA01_19540 PE=3 SV=1	APA01_19540	0.605217	8.59982e-05	Down
fig_HN.3039	Aminotransferase OS=Acetobacter pasteurianus OX=438 GN=FCN51_11345 PE=3 SV=1	FCN51_11345	0.608767	0.000604463	Down
fig_HN.3041	ABC transporter substrate-binding protein OS=Acetobacter pasteurianus 386B OX=1266844 GN=APA386B_860 PE=4 SV=1	APA386B_860	0.612183	0.0368389	Down
fig_HN.3061	Serine hydroxymethyltransferase OS=Acetobacter pasteurianus 386B OX=1266844 GN=glyA PE=3 SV=1	glyA	0.477049	0.000237063	Down
fig_HN.3062	Peptidase M14 OS=Acetobacter pasteurianus OX=438 GN=FCN51_11440 PE=4 SV=1	FCN51_11440	1.56473	0.0119021	Up
fig_HN.3063	Succinylglutamate desuccinylase/aspartoacylase OS=Acetobacter pasteurianus NBRC 3278 OX=1226660 GN=aspA PE=4 SV=1	aspA	2.87825	0.000227317	Up
fig_HN.3070	Phosphoserine phosphatase OS=Acetobacter pasteurianus 386B OX=1266844 GN=serB PE=3 SV=1	serB	1.5443	0.0133807	Up
fig_HN.3076	Copper resistance system multicopper oxidase OS=Acetobacter pasteurianus OX=438 GN=FCN51_11500 PE=4 SV=1	FCN51_11500	0.508032	0.000278765	Down
fig_HN.3078	Cadmium-translocating P-type ATPase OS=Acetobacter pasteurianus OX=438 GN=cadA PE=3 SV=1	cadA	0.571959	0.000323415	Down
fig_HN.3085	Phospho-2-dehydro-3-deoxyheptonate aldolase OS=Acetobacter pasteurianus (strain NBRC 105184 / IFO 3283-01) OX=634452 GN=APA01_19150 PE=3 SV=1	APA01_19150	0.637806	3.18937e-05	Down
fig_HN.3089	Uncharacterized protein	--	2.20721	1.47666e-05	Up
fig_HN.3094	DNA repair protein RecN OS=Acetobacter pasteurianus OX=438 GN=recN PE=3 SV=1	recN	0.654259	6.40357e-05	Down
fig_HN.3097	UDP-3-O-acyl-N-acetylglucosamine deacetylase OS=Acetobacter pasteurianus OX=438 GN=lpxC PE=3 SV=1	lpxC	0.444119	0.00232936	Down
fig_HN.3099	Cell division protein FtsA OS=Acetobacter pasteurianus 386B OX=1266844 GN=ftsA PE=3 SV=1	ftsA	0.66444	0.000110418	Down
fig_HN.3102	UDP-N-acetylenolpyruvoylglucosamine reductase OS=Acetobacter pasteurianus 386B OX=1266844 GN=murB PE=3 SV=1	murB	0.626832	0.00074187	Down
fig_HN.3104	UDP-N-acetylmuramate--L-alanine ligase OS=Acetobacter pasteurianus (strain NBRC 105184 / IFO 3283-01) OX=634452 GN=murC PE=3 SV=1	murC	0.623372	2.95242e-06	Down
fig_HN.3115	Inner membrane protein OS=Acetobacter pasteurianus NBRC 3278 OX=1226660 GN=NBRC3278_1753 PE=4 SV=1	NBRC3278_1753	1.81664	0.00130413	Up
fig_HN.3117	Transcriptional regulator MraZ OS=Acetobacter pasteurianus OX=438 GN=mraZ PE=3 SV=1	mraZ	2.66628	0.000176724	Up
fig_HN.3118	Alpha/beta hydrolase OS=Acetobacter pasteurianus OX=438 GN=FCN51_11675 PE=4 SV=1	FCN51_11675	1.56374	0.00183166	Up
fig_HN.3122	Uncharacterized protein	--	0.557396	5.35512e-05	Down
fig_HN.3134	DEAD/DEAH box helicase OS=Acetobacter pasteurianus OX=438 GN=FCN51_11795 PE=4 SV=1	FCN51_11795	0.56349	0.0230484	Down
fig_HN.3140	Arylesterase OS=Acetobacter pasteurianus NBRC 3278 OX=1226660 GN=NBRC3278_1739 PE=4 SV=1	NBRC3278_1739	2.49365	3.27992e-06	Up
fig_HN.3141	Uncharacterized protein	--	1.52766	0.00823279	Up
fig_HN.3142	Uncharacterized protein	--	1.90692	0.000112587	Up
fig_HN.3147	MotA/TolQ/ExbB proton channel domain-containing protein OS=Acetobacter pasteurianus subsp. pasteurianus LMG 1262 = NBRC 106471 OX=940265 GN=NBRC106471_1748 PE=4 SV=1	NBRC106471_1748	2.07087	0.000624472	Up
fig_HN.3149	Ubiquinol-cytochrome c reductase iron-sulfur subunit OS=Acetobacter pasteurianus 386B OX=1266844 GN=petA PE=3 SV=1	petA	0.556905	0.000249184	Down
fig_HN.3152	Cytochrome b OS=Acetobacter pasteurianus OX=438 GN=FCN51_11865 PE=3 SV=1	FCN51_11865	0.41311	0.000350611	Down
fig_HN.3154	Riboflavin biosynthesis protein RibD OS=Acetobacter pasteurianus OX=438 GN=ribD PE=3 SV=1	ribD	0.40553	0.000121662	Down
fig_HN.3156	Multifunctional fusion protein OS=Acetobacter pasteurianus OX=438 GN=ribB PE=3 SV=1	ribB	0.577264	1.8856e-05	Down
fig_HN.3159	Hopanoid biosynthesis associated RND transporter like protein HpnN OS=Acetobacter pasteurianus 386B OX=1266844 GN=APA386B_768 PE=4 SV=1	APA386B_768	0.651574	0.000661731	Down
fig_HN.3160	Putative oxidoreductase OS=Acetobacter pasteurianus 386B OX=1266844 GN=APA386B_767 PE=4 SV=1	APA386B_767	2.34733	7.11223e-07	Up
fig_HN.3162	Auto-transporter adhesin head GIN domain-containing protein OS=Acetobacter pasteurianus OX=438 GN=FCN51_11910 PE=4 SV=1	FCN51_11910	1.68342	0.00351939	Up
fig_HN.3166	DNA repair exonuclease OS=Acetobacter pasteurianus OX=438 GN=FCN51_11930 PE=4 SV=1	FCN51_11930	1.59618	0.00653935	Up
fig_HN.3167	Rad50/SbcC-type AAA domain-containing protein OS=Acetobacter pasteurianus 386B OX=1266844 GN=APA386B_759 PE=4 SV=1	APA386B_759	1.74601	0.00132891	Up
fig_HN.3171	Intracellular protease, PfpI family OS=Acetobacter pasteurianus 386B OX=1266844 GN=APA386B_756 PE=3 SV=1	APA386B_756	0.350506	0.00109892	Down
fig_HN.3172	GTP cyclohydrolase 1 OS=Acetobacter pasteurianus 386B OX=1266844 GN=folE PE=3 SV=1	folE	0.539058	0.0146954	Down
fig_HN.3173	Protein ApaG OS=Acetobacter pasteurianus 386B OX=1266844 GN=apaG PE=3 SV=1	apaG	1.65107	9.32512e-05	Up
fig_HN.3196	Chaperonin GroEL OS=Acetobacter pasteurianus 386B OX=1266844 GN=groL PE=3 SV=1	groL	1.52866	4.18075e-05	Up
fig_HN.3197	Co-chaperonin GroES OS=Acetobacter pasteurianus 386B OX=1266844 GN=groES PE=3 SV=1	groES	1.7114	0.00023006	Up
fig_HN.3208	Uncharacterized protein	--	0.56078	0.000471177	Down
fig_HN.3210	Uracil phosphoribosyltransferase OS=Acetobacter pasteurianus OX=438 GN=upp PE=3 SV=1	upp	0.434987	0.00350724	Down
fig_HN.3212	Xanthine-guanine phosphoribosyltransferase OS=Acetobacter pasteurianus 386B OX=1266844 GN=gpt PE=4 SV=1	gpt	0.500467	0.00170789	Down
fig_HN.3213	Oxidoreductase OS=Acetobacter pasteurianus OX=438 GN=FCN51_12155 PE=4 SV=1	FCN51_12155	3.46698	0.000313006	Up
fig_HN.3216	UDP-galactopyranose mutase OS=Acetobacter pasteurianus OX=438 GN=glf PE=3 SV=1	glf	0.655474	0.000202438	Down
fig_HN.3219	Glycosyltransferase family 2 protein OS=Acetobacter pasteurianus OX=438 GN=FCN51_12180 PE=4 SV=1	FCN51_12180	0.663664	0.000189833	Down
fig_HN.3221	Glycosyl transferase family 2 OS=Acetobacter pasteurianus 386B OX=1266844 GN=APA386B_686 PE=4 SV=1	APA386B_686	0.606298	0.00442812	Down
fig_HN.3228	RNA-binding protein Hfq OS=Acetobacter pasteurianus 386B OX=1266844 GN=hfq PE=3 SV=1	hfq	1.77968	7.95298e-05	Up
fig_HN.3231	Chaperone protein ClpB OS=Acetobacter pasteurianus 386B OX=1266844 GN=clpB PE=3 SV=1	clpB	1.55216	6.18308e-07	Up
fig_HN.3233	Superoxide dismutase OS=Acetobacter pasteurianus 386B OX=1266844 GN=sodB PE=3 SV=1	sodB	1.95235	3.31737e-05	Up
fig_HN.3234	3-hydroxyisobutyrate dehydrogenase OS=Acetobacter pasteurianus NBRC 3188 OX=1226663 GN=NBRC3188_1605 PE=4 SV=1	NBRC3188_1605	1.51548	0.000419401	Up
fig_HN.3242	Glycosyltransferase OS=Acetobacter pasteurianus OX=438 GN=FCN51_12290 PE=4 SV=1	FCN51_12290	0.48464	0.000473009	Down
fig_HN.3252	Ribosomal RNA small subunit methyltransferase E OS=Acetobacter pasteurianus OX=438 GN=FCN51_12330 PE=3 SV=1	FCN51_12330	0.665352	0.0383592	Down
fig_HN.3259	ATP synthase F1 mitochondrial assembly chaperone ATP12 OS=Acetobacter pasteurianus OX=438 GN=FCN51_12360 PE=3 SV=1	FCN51_12360	0.412757	0.00751114	Down
fig_HN.3261	Periplasmic heavy metal sensor OS=Acetobacter pasteurianus 386B OX=1266844 GN=APA386B_647 PE=4 SV=1	APA386B_647	1.56773	8.81246e-05	Up
fig_HN.3263	Small ribosomal subunit protein bS16 OS=Acetobacter pasteurianus 386B OX=1266844 GN=rpsP PE=3 SV=1	rpsP	1.66551	0.000119685	Up
fig_HN.3265	tRNA (guanine-N(1)-)-methyltransferase OS=Acetobacter pasteurianus 386B OX=1266844 GN=trmD PE=3 SV=1	trmD	0.528622	0.000265047	Down
fig_HN.3266	Large ribosomal subunit protein bL19 OS=Acetobacter pasteurianus 386B OX=1266844 GN=rplS PE=3 SV=1	rplS	1.53613	2.90008e-05	Up
fig_HN.3270	Small ribosomal subunit protein bS21 OS=Acetobacter pasteurianus 386B OX=1266844 GN=rpsU PE=3 SV=1	rpsU	2.36034	0.000345032	Up
fig_HN.3274	Two component response regulator OmpR OS=Acetobacter pasteurianus 386B OX=1266844 GN=ompR PE=4 SV=1	ompR	1.82376	0.000164325	Up
fig_HN.3276	DUF177 domain-containing protein OS=Acetobacter pasteurianus OX=438 GN=FCN51_12445 PE=4 SV=1	FCN51_12445	0.649463	0.000142147	Down
fig_HN.3277	Large ribosomal subunit protein bL32 OS=Acetobacter pasteurianus 386B OX=1266844 GN=rpmF PE=3 SV=1	rpmF	0.437518	0.00934669	Down
fig_HN.3280	Integration host factor subunit alpha OS=Acetobacter pasteurianus 386B OX=1266844 GN=ihfA PE=3 SV=1	ihfA	1.68871	3.44408e-05	Up
fig_HN.3283	Probable lipid II flippase MurJ OS=Acetobacter pasteurianus OX=438 GN=murJ PE=3 SV=1	murJ	0.618466	0.00850169	Down
fig_HN.3285	Integration host factor subunit beta OS=Acetobacter pasteurianus 386B OX=1266844 GN=ihfB PE=3 SV=1	ihfB	3.04461	0.000157057	Up
fig_HN.3290	AsnC family transcriptional regulator OS=Acetobacter pasteurianus 386B OX=1266844 GN=asnC PE=4 SV=1	asnC	0.64325	4.10121e-05	Down
fig_HN.3299	Protoheme IX farnesyltransferase OS=Acetobacter pasteurianus OX=438 GN=ctaB PE=3 SV=1	ctaB	0.577783	0.00110361	Down
fig_HN.3304	Insulinase family protein OS=Acetobacter pasteurianus OX=438 GN=FCN51_12565 PE=3 SV=1	FCN51_12565	0.448131	2.0218e-05	Down
fig_HN.3305	Threonine synthase OS=Acetobacter pasteurianus 386B OX=1266844 GN=thrC PE=3 SV=1	thrC	0.577337	5.44678e-05	Down
fig_HN.3306	Gluconolactonase OS=Acetobacter pasteurianus OX=438 GN=FCN51_12575 PE=4 SV=1	FCN51_12575	1.53028	0.00491345	Up
fig_HN.3307	Metal-dependent carboxypeptidase OS=Acetobacter pasteurianus OX=438 GN=FCN51_12580 PE=3 SV=1	FCN51_12580	0.597116	0.00184169	Down
fig_HN.3312	Thiamin pyrophosphokinase OS=Acetobacter pasteurianus 386B OX=1266844 GN=APA386B_595 PE=4 SV=1	APA386B_595	0.64992	0.000361485	Down
fig_HN.3315	Uncharacterized protein	--	1.73414	0.0225574	Up
fig_HN.3316	Large ribosomal subunit protein bL28 OS=Acetobacter pasteurianus 386B OX=1266844 GN=rpmB PE=3 SV=1	rpmB	1.76009	0.000382832	Up
fig_HN.3318	Elongation factor G OS=Acetobacter pasteurianus 386B OX=1266844 GN=fusA PE=3 SV=1	fusA	0.666523	9.73073e-05	Down
fig_HN.3320	Phosphoenolpyruvate carboxylase OS=Acetobacter pasteurianus OX=438 GN=FCN51_12635 PE=4 SV=1	FCN51_12635	1.91146	1.32248e-05	Up
fig_HN.3327	SUF system NifU family Fe-S cluster assembly protein OS=Acetobacter pasteurianus OX=438 GN=FCN51_12670 PE=4 SV=1	FCN51_12670	1.84921	0.000885045	Up
fig_HN.3333	Copper resistance protein D domain-containing protein OS=Acetobacter pasteurianus 386B OX=1266844 GN=APA386B_575 PE=4 SV=1	APA386B_575	0.665036	8.1729e-05	Down
fig_HN.3342	NADH-quinone oxidoreductase subunit B OS=Acetobacter pasteurianus 386B OX=1266844 GN=nuoB PE=3 SV=1	nuoB	2.0456	0.000504169	Up
fig_HN.3343	NADH-quinone oxidoreductase subunit B OS=Acetobacter pasteurianus 386B OX=1266844 GN=nuoB PE=3 SV=1	nuoB	1.77361	0.00101527	Up
fig_HN.3344	NADH-quinone oxidoreductase subunit C OS=Acetobacter pasteurianus (strain NBRC 105184 / IFO 3283-01) OX=634452 GN=nuoC PE=3 SV=1	nuoC	2.40316	3.28004e-06	Up
fig_HN.3345	NADH-quinone oxidoreductase subunit D OS=Acetobacter pasteurianus (strain NBRC 105184 / IFO 3283-01) OX=634452 GN=nuoD PE=3 SV=1	nuoD	2.14735	6.97196e-06	Up
fig_HN.3346	NAD(P)H-dependent oxidoreductase subunit E OS=Acetobacter pasteurianus OX=438 GN=FCN51_12765 PE=3 SV=1	FCN51_12765	2.07194	8.84607e-05	Up
fig_HN.3347	NADH-quinone oxidoreductase subunit F OS=Acetobacter pasteurianus OX=438 GN=nuoF PE=3 SV=1	nuoF	1.99058	3.59691e-05	Up
fig_HN.3348	NADH-quinone oxidoreductase OS=Acetobacter pasteurianus OX=438 GN=FCN51_12775 PE=3 SV=1	FCN51_12775	1.70184	0.000219377	Up
fig_HN.3349	NADH-quinone oxidoreductase subunit H OS=Acetobacter pasteurianus OX=438 GN=nuoH PE=3 SV=1	nuoH	1.85442	0.000901095	Up
fig_HN.3350	NADH-quinone oxidoreductase subunit I OS=Acetobacter pasteurianus 386B OX=1266844 GN=nuoI PE=3 SV=1	nuoI	3.15715	0.000420292	Up
fig_HN.3354	NADH-quinone oxidoreductase subunit N OS=Acetobacter pasteurianus 386B OX=1266844 GN=nuoN PE=3 SV=1	nuoN	2.11955	2.72186e-05	Up
fig_HN.3358	Proline--tRNA ligase OS=Acetobacter pasteurianus NBRC 3278 OX=1226660 GN=proS PE=3 SV=1	proS	0.522342	2.85169e-07	Down
fig_HN.3359	Putative lipoprotein-releasing system permease protein OS=Acetobacter pasteurianus subsp. pasteurianus LMG 1262 = NBRC 106471 OX=940265 GN=lolC PE=3 SV=1	lolC	0.553557	0.00210148	Down
fig_HN.3360	ABC transporter ATP-binding protein OS=Acetobacter pasteurianus OX=438 GN=FCN51_12835 PE=4 SV=1	FCN51_12835	1.65717	0.00716617	Up
fig_HN.3365	Bifunctional protein GlmU OS=Acetobacter pasteurianus OX=438 GN=glmU PE=3 SV=1	glmU	0.635875	0.000391238	Down
fig_HN.3366	HAD family hydrolase OS=Acetobacter pasteurianus OX=438 GN=FCN51_12865 PE=4 SV=1	FCN51_12865	2.63893	0.00289273	Up
fig_HN.3368	Fatty acid hydroxylase OS=Acetobacter pasteurianus NBRC 3188 OX=1226663 GN=NBRC3188_1485 PE=4 SV=1	NBRC3188_1485	0.491037	0.000816884	Down
fig_HN.3369	YjgP/YjgQ family permease OS=Acetobacter pasteurianus OX=438 GN=FCN51_12880 PE=4 SV=1	FCN51_12880	0.595408	0.0103835	Down
fig_HN.3370	LptF/LptG family permease OS=Acetobacter pasteurianus OX=438 GN=FCN51_12885 PE=4 SV=1	FCN51_12885	0.630576	0.00128279	Down
fig_HN.3377	Fatty acyl-AMP ligase OS=Acetobacter pasteurianus OX=438 GN=FCN51_12915 PE=4 SV=1	FCN51_12915	0.573472	1.61489e-05	Down
fig_HN.3388	Ferrochelatase OS=Acetobacter pasteurianus OX=438 GN=hemH PE=3 SV=1	hemH	0.511549	0.000157712	Down
fig_HN.3395	Aspartyl/glutamyl-tRNA(Asn/Gln) amidotransferase subunit C OS=Acetobacter pasteurianus 386B OX=1266844 GN=gatC PE=3 SV=1	gatC	1.94952	0.0012933	Up
fig_HN.3406	Fe2+ high-affinity transporter OS=Acetobacter pasteurianus 386B OX=1266844 GN=proP PE=3 SV=1	proP	1.53258	0.00591214	Up
fig_HN.3411	Phosphomethylpyrimidine synthase OS=Acetobacter pasteurianus OX=438 GN=thiC PE=3 SV=1	thiC	0.369717	7.26604e-05	Down
fig_HN.3414	Biotin carboxyl carrier protein of acetyl-CoA carboxylase OS=Acetobacter pasteurianus 386B OX=1266844 GN=accB PE=4 SV=1	accB	2.05001	2.6849e-05	Up
fig_HN.3419	Ornithine decarboxylase OS=Acetobacter pasteurianus NBRC 3188 OX=1226663 GN=speF PE=3 SV=1	speF	0.339529	5.45494e-06	Down
fig_HN.3420	YfdX family protein OS=Acetobacter pasteurianus (strain NBRC 105184 / IFO 3283-01) OX=634452 GN=APA01_25150 PE=4 SV=1	APA01_25150	2.30554	1.46729e-05	Up
fig_HN.3423	Aconitate hydratase OS=Acetobacter pasteurianus 386B OX=1266844 GN=acnA PE=3 SV=1	acnA	2.18687	1.00909e-06	Up
fig_HN.3424	Aconitate hydratase OS=Acetobacter pasteurianus 386B OX=1266844 GN=acnA PE=3 SV=1	acnA	2.36714	6.1765e-06	Up
fig_HN.3425	ABC transporter protein OS=Acetobacter pasteurianus 386B OX=1266844 GN=APA386B_1322 PE=3 SV=1	APA386B_1322	0.406101	0.00226618	Down
fig_HN.3426	Amino acid transport permease protein OS=Acetobacter pasteurianus 386B OX=1266844 GN=APA386B_1321 PE=3 SV=1	APA386B_1321	0.408492	0.000259995	Down
fig_HN.3445	Glyoxalase/bleomycin resistance protein/dioxygenase OS=Acetobacter pasteurianus 386B OX=1266844 GN=APA386B_1306 PE=4 SV=1	APA386B_1306	0.61227	0.0230517	Down
fig_HN.3451	Phosphate starvation-inducible protein PsiF OS=Acetobacter pasteurianus NBRC 3278 OX=1226660 GN=NBRC3278_2297 PE=4 SV=1	NBRC3278_2297	2.80774	6.76627e-05	Up
fig_HN.3456	SGNH/GDSL hydrolase family protein OS=Acetobacter pasteurianus OX=438 GN=FCN51_08835 PE=4 SV=1	FCN51_08835	0.597655	0.00100063	Down
fig_HN.3459	FUSC family protein OS=Acetobacter pasteurianus 386B OX=1266844 GN=APA386B_1295 PE=4 SV=1	APA386B_1295	0.575841	3.89979e-05	Down
fig_HN.3465	Phosphate transport system permease protein OS=Acetobacter pasteurianus (strain NBRC 105184 / IFO 3283-01) OX=634452 GN=pstC PE=3 SV=1	pstC	0.54671	2.52431e-05	Down
fig_HN.3467	Phosphate transporter ATP-binding protein PstB OS=Acetobacter pasteurianus 386B OX=1266844 GN=pstB PE=4 SV=1	pstB	0.58262	0.000309699	Down
fig_HN.3472	Small ribosomal subunit protein uS9 OS=Acetobacter pasteurianus 386B OX=1266844 GN=rpsI PE=3 SV=1	rpsI	1.85783	0.000221957	Up
fig_HN.3474	Plant Late Embryo Abundant (LEA) related OS=Acetobacter pasteurianus NBRC 3299 OX=1226665 GN=NBRC3299_2326 PE=4 SV=1	NBRC3299_2326	1.84241	8.99253e-05	Up
fig_HN.3478	Lactoylglutathione lyase OS=Acetobacter pasteurianus OX=438 GN=FCN51_08925 PE=4 SV=1	FCN51_08925	1.78202	0.000451448	Up
fig_HN.3502	ABC transporter related OS=Acetobacter pasteurianus 386B OX=1266844 GN=APA386B_1255 PE=4 SV=1	APA386B_1255	0.586072	6.48576e-06	Down
fig_HN.3507	Clostridial hydrophobic W OS=Acetobacter pasteurianus OX=438 GN=FCN51_09045 PE=4 SV=1	FCN51_09045	0.664761	0.0486614	Down
fig_HN.3509	Glycosyl transferase group 1 OS=Acetobacter pasteurianus 386B OX=1266844 GN=APA386B_1248 PE=4 SV=1	APA386B_1248	1.98943	3.10118e-06	Up
fig_HN.3510	ABC-type transport auxiliary lipoprotein component domain-containing protein OS=Acetobacter pasteurianus 386B OX=1266844 GN=APA386B_1247 PE=4 SV=1	APA386B_1247	1.54925	0.00181902	Up
fig_HN.3511	Paraquat-inducible protein B OS=Acetobacter pasteurianus 386B OX=1266844 GN=pqiB PE=4 SV=1	pqiB	1.52192	0.000437984	Up
fig_HN.3517	Small ribosomal subunit protein uS15 OS=Acetobacter pasteurianus 386B OX=1266844 GN=rpsO PE=3 SV=1	rpsO	1.67369	1.3227e-05	Up
fig_HN.3528	Polyamine aminopropyltransferase OS=Acetobacter pasteurianus 386B OX=1266844 GN=spe PE=3 SV=1	spe	0.495434	5.78148e-06	Down
fig_HN.3531	Glycine cleavage system H protein OS=Acetobacter pasteurianus 386B OX=1266844 GN=gcvH PE=3 SV=1	gcvH	1.5308	0.000792391	Up
fig_HN.3535	Endoribonuclease L-PSP OS=Acetobacter pasteurianus 386B OX=1266844 GN=APA386B_1222 PE=4 SV=1	APA386B_1222	1.66358	3.38928e-05	Up
fig_HN.3538	Host attachment protein OS=Acetobacter pasteurianus OX=438 GN=BJI49_12840 PE=4 SV=1	BJI49_12840	1.71643	3.12584e-07	Up
fig_HN.3540	DUF192 domain-containing protein OS=Acetobacter pasteurianus NBRC 3278 OX=1226660 GN=NBRC3278_2225 PE=4 SV=1	NBRC3278_2225	1.88308	5.01948e-05	Up
fig_HN.3565	Arylesterase OS=Acetobacter pasteurianus subsp. pasteurianus LMG 1262 = NBRC 106471 OX=940265 GN=aes PE=4 SV=1	aes	1.56928	7.16535e-05	Up
fig_HN.3595	AAA+ ATPase domain-containing protein OS=Acetobacter pasteurianus OX=438 GN=SRCM100623_00641 PE=4 SV=1	SRCM100623_00641	1.56866	0.00251797	Up
fig_HN.3602	Alkene reductase OS=Acetobacter pasteurianus OX=438 GN=FCN51_13830 PE=4 SV=1	FCN51_13830	1.62104	1.54639e-05	Up
